# Supplementary material for: Computational study of associations between histone modification and protein-DNA binding in yeast genome by integrating diverse information
Source: BMC Genomics. 2011 Apr 1;12:172. doi: 10.1186/1471-2164-12-172 (PMC3082246; doi:10.1186/1471-2164-12-172)
Supplement: Additional file 2 — AddFile2_results_of_T-test_vs_RanksSum_test.xls Excel files. Results of t-test and rank-sum test. Here contains heat-maps of log10 transformed P-values computed by both student T-test and Rank-sum test based on the same datasets (e.g. 11 histone acetylation levels from Kurdistani SK et al. for probes binding and coupling verse probes binding but not coupling). [file 1471-2164-12-172-S2.XLSX]

## Sheet: Acetylations from Kurdistani SK
			11 acetylations from Kurdistani SK et al.
		Ingegenetic Regions						ORF Regions
log10(P) of T-test			Log10(P) of Ranksum test				log10(P) of T-test			Log10(P) of Ranksum test

## Sheet: histones from Pokholok
			8 histone modifications from Pokholok et al.
			Ingegenetic Regions						ORF Regions
	log10(P) of T-test			Log10(P) of Ranksum test				log10(P) of T-test			Log10(P) of Ranksum test
