# Supplementary material for: Computational study of associations between histone modification and protein-DNA binding in yeast genome by integrating diverse information
Source: BMC Genomics. 2011 Apr 1;12:172. doi: 10.1186/1471-2164-12-172 (PMC3082246; doi:10.1186/1471-2164-12-172)
Supplement: Additional file 4 — AddFile4_18clusters_orf_functional.zip ZIP files. Protein clustering for functional binding target. Here contains results (18clusters_orf_function.html) of 18 clusters for functional binding sites. [file 1471-2164-12-172-S4.ZIP › cluster_ttest_for_chip_histon_data_bindCouple_orf_function.cdtC-10]

	FHL1	GAT3	GAL4	MSN4	HAP4	LEU3	GCN4	ARG81	MBP1	MCM1	NDD1	FKH2	RLM1	SWI4	STB1	YAP6	NRG1	YAP1	CAD1	HSF1	DAL81	SWI5	ACE2	HIR2	HIR1	MET31	BAS1	MSS11	ABF1	SUM1	STE12	DIG1
C-10	3.2308	-0.97584	-0.26952	-0.29968	0.20321	0.67057	-0.3761	-0.0067849	1.7978	2.4327	3.4091	2.8438	2.9069	4.0369	1.4833	4.9431	6.4493	2.3107	1.1198	0.42238	2.8193	1.3511	2.8708	0.42136	0.010103	1.1116	-0.037734	0.096491	0.16458	-0.31637	1.0736	0.27951
isok2	-4.53	-1.785	-0.7294	-2.53	-0.4528	-0.8073	-1.788	-0.9862	0.1117	2.192	0.1604	0.3718	1.274	2.919	0.2165	7.009	9.334	-0.9648	-1.573	-3.756	0.2955	-1.791	-2.249	-0.5299	-1.352	-1.962	-2.383	7.513	-1.28	-1.64	1.173	-1.141
iphd1	-0.4989	3.383	1.662	3.483	-1.982	3.557	1.309	0.2923	0.2599	3.808	2.244	1.457	3.531	4.653	-1.548	10.2	13.05	1.148	0.4904	-1.633	3.773	1.788	-0.2049	-0.704	-1.12	1.778	-1.121	-0.7418	-1.159	-0.2905	3.475	1.864
isut1	-1.64	-5.718	-0.2969	-0.7955	0.8419	1.286	-0.592	0.3198	-0.07717	3.16	1.913	0.4847	4.844	3.787	0.744	10.81	14.64	1.703	0.6618	-0.8724	5.43	0.1506	-2.071	0.7914	-2.71	1.405	0.8058	0.03329	-1.157	-0.6695	2.098	1.206
irox1	10.34	-2.913	-0.2173	-2.456	0.2294	1.658	-1.884	-0.4942	0.01677	1.133	3.334	1.462	3.546	4.172	1.843	6.6	11.36	1.12	-0.3986	1.358	2.173	-1.056	1.224	1.603	1.617	0.6388	1.236	0.1837	1.627	0.9654	1.113	-0.3629
icup9	12.85	1.772	-0.7994	-0.9776	1.103	0.06377	-1.078	0.7249	1.153	1.687	3.292	1.295	3.985	5.299	2.029	7.61	12.62	-0.1544	-0.8031	-0.9922	4.856	0.1042	-0.4041	0.4663	1.435	1.233	0.444	0.4407	-1.482	-0.7941	0.1717	0.2809
iazf1	5.949	-0.7291	0.8785	-1.038	0.7224	2.195	0.4887	0.8839	1.065	3.503	2.872	0.326	1.391	2.733	0.7037	4.447	6.25	1.201	-0.1829	-1.332	2.733	-0.6018	2.201	-1.051	0.2748	1.422	1.279	-0.4182	1.826	1.471	0.437	-0.1539
isko1	2.128	7.893	1.963	1.94	0.2715	0.3251	-0.8864	0.8957	0.7181	0.3256	0.7434	1.898	2.602	3.136	4.179	6.762	10.82	1.932	3.025	-0.3617	3.36	1.521	1.744	-2.275	-1.528	0.8727	-0.6786	0.4037	-3.491	-0.9994	1.205	1.072
iixr1	4.452	-2.246	1.306	-2.256	-1.615	0.3391	-2.251	-0.9861	0.8999	0.219	2.491	-0.1275	1.887	1.758	0.7654	3.855	7.623	-1.753	-2.975	-0.4334	1.076	-3.092	-0.844	-0.7955	-2.171	-0.9442	-2.184	0.2099	0.8145	-1.28	1.99	-0.329
irlm1	2.905	1.246	1.129	0.126	0.4922	1.991	-1.879	-1.244	4.009	2.929	4.303	2.716	13.93	7.135	2.824	3.699	7.606	-0.3109	-1.712	-2.402	0.8202	1.626	0.2508	0.1754	1.705	1.161	-0.08331	-2.451	-1.963	0.9152	-0.4792	0.07544
iyox1	2.817	-1.911	-0.4101	1.238	-0.37	0.9746	-3.806	-1.859	2.451	9.014	6.345	1.322	3.641	3.612	0.19	0.8178	4.924	-3.473	-3.465	-3.602	-0.8754	-3.315	-3.435	1.87	1.128	0.7228	0.8123	-1.065	-0.1003	1.572	0.7036	-0.09338
iace2	-4.354	-5.254	-3.854	0.7992	-2.609	-1.633	-3.612	-0.1774	4.33	1.165	5.527	3.391	2.956	2.142	0.7594	1.313	1.011	2.469	0.09695	1.627	1.252	12.56	25.68	-2.333	-1.016	-0.7329	0.7346	0.5222	0.1453	0.123	0.2896	0.5191
iume6	-1.186	-3.802	-1.575	-2.065	2.833	0.8879	-0.08735	1.833	2.452	1.049	1.482	1.55	-0.7782	1.59	0.9206	-0.5931	3.864	0.02765	-0.3807	1.185	4.654	1.333	4.433	-0.2742	0.2192	1.65	-0.7712	-0.8804	-0.2543	-2.72	-0.7518	-0.827
iyap1	6.673	-4.667	-1.43	-0.2852	-1.243	0.2902	2.401	-0.1213	3.288	2.05	4.806	4.702	1.787	3.506	1.453	6.75	-1.794	20.94	13.43	4.996	4.357	4.004	2.804	2.943	3.078	0.5241	-0.6948	-2.173	0.999	1.165	0.6278	1.16
imet4	9.058	2.603	1.002	-0.2904	2.918	0.2567	2.687	-0.7317	2.047	0.2182	2.628	3.368	2.394	4.878	4.486	1.796	0.3895	2.482	2.141	3.761	4.568	2.066	3.437	3.081	1.853	7.787	1.942	1.029	1.204	-1.135	-0.1577	-0.7735
iino4	6.574	3.362	1.217	0.1004	1.767	-0.128	3.113	0.3949	0.5462	3.608	2.835	4.368	2.921	6.142	2.652	5.769	4.74	3.352	3.44	2.449	2.874	2.545	2.476	2.703	1.218	2.534	1.081	-0.5093	2.552	-0.602	0.8302	-0.4952
iskn7	3.356	-1.557	-1.831	0.7485	2.167	1.094	0.2207	1.071	1.672	1.421	4.444	1.649	2.445	5.819	2.717	5.079	4.507	3.413	3.187	4.935	5.776	1.363	4.143	-0.4748	-1.691	1.444	-0.6695	-0.7602	-2.201	-0.9809	-0.1566	0.06819
ifkh1	-2.157	-1.357	-1.951	0.874	-1.71	-0.82	-0.5138	-0.4093	6.927	5.317	8.529	17.47	0.8715	6.321	0.6102	1.199	0.7359	0.7429	0.2328	-2.648	-0.4908	3.005	6.912	0.09349	-0.7574	-0.5757	-0.9207	1.461	3.432	-0.3491	5.002	2.913
