# Supplementary material for: Computational study of associations between histone modification and protein-DNA binding in yeast genome by integrating diverse information
Source: BMC Genomics. 2011 Apr 1;12:172. doi: 10.1186/1471-2164-12-172 (PMC3082246; doi:10.1186/1471-2164-12-172)
Supplement: Additional file 4 — AddFile4_18clusters_orf_functional.zip ZIP files. Protein clustering for functional binding target. Here contains results (18clusters_orf_function.html) of 18 clusters for functional binding sites. [file 1471-2164-12-172-S4.ZIP › cluster_ttest_for_chip_histon_data_bindCouple_orf_function.cdtC-12]

	FHL1	GAT3	GAL4	MSN4	HAP4	LEU3	GCN4	ARG81	MBP1	MCM1	NDD1	FKH2	RLM1	SWI4	STB1	YAP6	NRG1	YAP1	CAD1	HSF1	DAL81	SWI5	ACE2	HIR2	HIR1	MET31	BAS1	MSS11	ABF1	SUM1	STE12	DIG1
C-12	0.51347	3.4258	3.012	2.7331	0.67142	-0.65948	-2.8909	-0.49029	0.039461	-1.0906	-1.6663	-2.5398	-2.957	-5.4468	-1.7443	-5.3742	-4.2555	-4.033	-4.1652	-3.7874	-5.0253	-1.3944	-2.5141	-1.7394	0.61908	-0.84746	0.042083	-0.12671	-0.081904	2.3201	-0.80108	0.44936
ihap5	1.999	-2.941	-2.078	-1.912	6.013	-0.05454	-3.042	-3.395	-0.6942	-1.504	-3.494	-2.751	-3.176	-6.603	-1.076	-7.666	-7.479	-5.816	-4.77	-4.698	-7.098	-4.859	-5.343	-0.6051	1.091	-1.384	-0.254	-0.2102	1.058	2.414	-1.498	-0.6918
irfx1	3.659	0.9696	0.03125	-0.9369	-0.2223	-1.206	-1.628	-2.254	0.1866	-1.633	-1.233	-1.411	-2.022	-4.126	-0.6427	-3.458	-1.752	-3.059	-3.238	-3.69	-3.323	-2.045	-2.1	-2.104	-2.24	-2.47	0.02996	-1.265	-0.4162	0.8136	-0.3429	0.04619
ispt23	1.242	1.061	1.654	4.684	-0.001911	0.2375	-4.479	-1.44	0.9158	1.784	-0.6348	-2.519	-0.7076	-2.516	-1.175	-3.002	-1.243	-4.161	-3.743	-3.326	-4.169	-2.208	-1.924	-1.092	-0.4631	0.1741	0.6066	0.02867	0.5516	0.1865	-0.336	0.5325
iarr1	-1.75	0.4693	1.676	2.599	-0.1754	1.359	-4.004	-3.221	-0.4771	-2.483	-0.9112	-3.861	-3.595	-7.569	-3.01	-5.591	-3.887	-4.289	-4.166	-1.92	-5.385	1.071	1.345	-1.391	2.941	-1.862	-0.3155	-1.476	-1.823	2.561	-2.231	0.4572
igal4	-10.21	6.287	13.57	7.07	-0.6201	-1.583	-5.465	-5.199	-2.14	-1.947	-3.475	-5.904	-4.955	-10.67	-3.312	-9.925	-6.114	-7.146	-7.305	-6.37	-10.16	0.5911	-3.432	-3.256	-1.735	-2.786	-1.367	0.5901	-1.043	1.489	-0.7818	-0.3088
icha4	1.935	4.73	5.237	2.865	1.214	-2.874	-4.259	-1.539	0.8135	-2.605	-2.201	-2.046	-4.198	-7.402	-2.803	-5.007	-2.436	-4.236	-4.062	-3.437	-5.171	-0.2778	-1.386	-0.4064	0.7369	-1.841	-0.1641	-0.4238	0.4333	1.992	-1.891	0.2202
idat1	3.075	10.65	7.389	8.999	0.8866	-1.47	-5.516	-3.258	-1.065	-1.716	-3.645	-4.141	-4.515	-9.228	-3.704	-8.388	-8.927	-6.398	-6.195	-7.011	-7.91	-0.6459	-5.396	-4.272	-3.65	-2.075	-1.153	1.127	-0.7368	0.927	-2.339	-0.6365
imet18	-5.062	6.01	5.051	9.179	0.7478	-1.114	-4.992	-3.777	-1.64	-1.474	-4.575	-5.135	-5.692	-10.87	-4.077	-9.72	-6.99	-5.648	-5.667	-6.592	-9.221	-1.14	-4.324	-4.485	-4.332	-2.363	-0.9539	0.7804	-0.6601	1.66	-2.295	-0.4575
icst6	0.6391	3.041	2.35	6.96	0.8168	-0.3633	-4.054	-1.986	-2.037	-1.528	-2.287	-3.369	-3.766	-8.003	-2.849	-7.045	-5.157	-4.647	-4.512	-4.696	-4.194	-1.152	-2.946	-2.718	-0.7173	-0.1806	-0.1424	-1.139	0.4772	0.5325	-0.2872	2.123
igln3	0.1825	4.272	4.679	0.2984	1.484	-1.203	0.04852	-3.503	0.7729	-2.433	-1.932	-2.188	-3.392	-5.902	-0.4917	-5.585	-2.494	-4.349	-4.572	-5.467	-3.642	-2.962	-1.701	-1.541	2.877	-1.669	-0.7039	-0.01489	0.7698	1.506	-0.3485	1.426
iaro80	1.848	4.571	4.462	-0.2981	1.625	0.6985	-3.397	-2.335	-1.448	-0.6489	-1.404	-2.989	-3.754	-6.395	-2.184	-7.013	-1.067	-4.636	-5.268	-3.943	-5.681	-2.043	-0.4595	-3.319	2.744	-0.3247	3.312	0.8145	-0.7469	1.859	-1.561	-1.349
iypr196w	3.132	6.636	3.517	7.672	1.065	-0.726	-2.154	-3.091	1.842	1.249	-0.7043	-1.305	-0.9636	-2.698	-1.172	-2.249	-4.219	-0.8283	-1.949	-3.169	-4.59	0.7563	-2.633	-1.523	-2.147	-1.099	-0.6755	-0.415	0.0561	1.765	0.4385	1.461
izap1	9.631	9.31	5.106	3.304	1.532	-0.3256	-4.353	-3.733	-0.7619	-2.002	-2.084	-2.608	-3.654	-5.771	-1.798	-6.499	-8.82	-3.642	-3.404	-4.678	-5.257	-0.7236	-2.861	-1.104	0.6228	1.691	0.6923	0.2187	-1.868	2.688	-0.4548	0.1538
irpn4	5.29	9.584	5.783	5.246	1.389	-1.062	-3.001	-2.434	1.869	-0.5692	0.1727	-1.32	-1.851	-2.122	-0.2316	-3.09	-5.715	-2.914	-3.439	-1.794	-3.139	-0.354	-1.733	-1.244	1.571	-1.343	-1.027	1.744	-1.536	2.417	1.547	2.83
isnt2	0.195	2.138	2.837	6.089	-0.6952	-1.624	-1.985	-2.153	-0.672	0.6685	-0.4763	-0.3471	-1.543	-2.892	-1.052	-3.597	-2.938	-2.683	-3.169	-2.637	-1.02	-0.4576	-4.839	-0.5482	-1.79	0.06777	-1.057	0.09619	2.122	0.5107	-0.7157	0.1062
ircs1	3.041	2.816	0.2388	1.338	-0.3061	-1.084	-3.806	-2.938	0.7619	-2.076	-1.635	-2.737	-3.096	-4.868	-0.4394	-5.502	-4.883	-4.1	-4.091	-5.319	-7.423	-1.775	-2.191	-2.635	9.023	-0.1894	0.1746	1.453	-0.3627	1.585	-1.8	-0.8714
iime4	-0.1182	3.442	1.567	0.8308	0.9731	-0.2348	-4.129	-2.242	-1.865	-3.723	-1.55	-3.754	-5.001	-8.131	-0.5901	-6.194	0.2661	-3.128	-3.607	-5.923	-3.917	1.325	3.575	-3.17	2.26	-0.6696	0.3516	0.1732	-1.02	-0.4188	-3.861	-2.205
iyrr1	-7.321	2.59	0.1985	4.432	-2.253	-3.647	-4.54	-1.562	-0.7531	-2.818	-2.316	-4.241	-3.942	-5.401	-3.713	-4.657	-2.719	-4.362	-4.589	-2.488	-3.519	-0.07463	-2.522	-0.2169	0.3499	-0.04276	0.6128	-0.3372	-0.3683	1.73	-1.749	0.009242
iaft2	-11.31	6.189	3.225	2.862	-0.4454	-1.72	-3.361	-2.469	0.1576	-1.835	-2.834	-2.306	-3.771	-5.028	-3.421	-4.342	-1.386	-2.577	-2.034	-5.484	-6.115	-0.4721	-2.653	-1.503	2.453	-1.129	-0.4209	1.298	0.2357	0.5323	1.02	0.5665
ireb1	-1.759	1.297	1.336	-0.553	-1.502	-0.04049	-3.319	-1.281	0.3622	2.288	0.99	0.1342	-1.153	-2.003	-1.635	-5.343	-6.112	-4.694	-4.129	0.1758	-5.683	-2.605	-2.932	-0.8863	-0.2087	0.02392	2.264	-1.314	0.4728	0.953	0.4917	1.796
isum1	0.5496	-1.959	2.101	-4.391	1.805	2.11	1.452	-1.033	0.9131	-0.07745	-2.534	-2.468	-1.234	-2.329	-0.9266	-3.666	-5.219	-4.282	-4.311	-2.042	-0.1787	-4.001	-6.408	-0.5663	-1.857	1.919	-1.028	-0.08567	0.5206	32.38	1.24	1.216
iarg81	6.323	5.851	2.94	1.458	2.185	0.1028	1.617	24.51	0.4426	-0.3778	-1.767	-2.519	-1.842	-4.617	-0.0063	-5.409	-7.617	-2.422	-3.847	-4.203	-5.878	-2.424	-3.895	-3.194	0.5814	-0.8306	0.6821	-1.923	-0.9924	1.702	-0.4847	0.08758
iarg80	4.951	-3.306	-1.458	-2.518	-0.4948	1.48	0.865	14.83	1.105	-0.424	-0.6586	-1.154	-2.236	-3.657	-1.373	-5.617	-7.423	-3.642	-5.063	-1.547	-5.242	-4.87	-5.702	-2.441	1.007	0.1365	1.603	-1.413	0.8651	2.066	0.1681	1.961
