# Supplementary material for: Computational study of associations between histone modification and protein-DNA binding in yeast genome by integrating diverse information
Source: BMC Genomics. 2011 Apr 1;12:172. doi: 10.1186/1471-2164-12-172 (PMC3082246; doi:10.1186/1471-2164-12-172)
Supplement: Additional file 4 — AddFile4_18clusters_orf_functional.zip ZIP files. Protein clustering for functional binding target. Here contains results (18clusters_orf_function.html) of 18 clusters for functional binding sites. [file 1471-2164-12-172-S4.ZIP › cluster_ttest_for_chip_histon_data_bindCouple_orf_function.cdtC-14]

	FHL1	GAT3	GAL4	MSN4	HAP4	LEU3	GCN4	ARG81	MBP1	MCM1	NDD1	FKH2	RLM1	SWI4	STB1	YAP6	NRG1	YAP1	CAD1	HSF1	DAL81	SWI5	ACE2	HIR2	HIR1	MET31	BAS1	MSS11	ABF1	SUM1	STE12	DIG1
C-14	-4.4676	-2.7904	-0.86677	-0.18408	-1.7921	-0.10691	-1.7983	-1.2081	-0.27812	-0.80136	-0.61068	-1.702	-1.3106	-1.9839	-0.88055	-1.6697	-0.8196	-0.66678	-0.52215	-1.708	-1.7773	-1.1635	-1.6099	-0.74801	-0.1465	0.15123	-0.17302	-0.045338	0.28694	-0.17256	-0.52184	0.045011
oh3k4me1vsh3	-18.56	-5.669	-0.7682	1.722	-5.257	2.253	2.388	1.783	2.12	1.75	3.393	2.557	1.334	3.575	0.8313	-0.9057	-0.9794	0.2224	0.2468	-0.05655	2.549	1.714	1.231	-0.07488	1.02	-0.1571	0.983	-0.2063	1.958	-1.873	1.178	1.348
oh4	-17.14	-3.781	-0.2144	1.346	-2.389	0.3586	-1.115	0.5751	-0.3715	0.5249	-0.5548	-0.1796	-4.17	-0.4054	0.6187	-2.353	1.04	-2.276	-0.8753	-2.176	-1.811	-0.02906	-0.7188	-3.49	-2.029	0.9409	0.9133	-1.006	1.196	-1.06	1.284	1.112
imbf1	-3.864	-2.023	0.5562	-1.737	-0.5104	-0.5877	-0.5216	-0.1576	-0.6313	0.6587	-0.2658	0.6944	-1.504	-1.071	-1.158	-0.1282	-1.641	-0.8897	1.969	-2.66	-1.617	-2.77	0.4578	0.1529	1.138	-1.016	0.03695	-0.8387	2.273	-1.413	-0.2917	-0.522
ispt2	-0.1398	-8.933	-4.892	-2.041	-2.562	2.107	0.6974	-0.4878	-1	-2.021	1.07	-3.82	-0.1315	-3.059	-0.5382	-7.224	-9.089	-1.653	-1.96	-0.4371	-2.521	-3.031	-3.228	2.673	0.9601	-1	-0.4231	-2.608	-0.4034	1.128	-1.72	0.2324
ipip2	-0.7167	-3.953	0.3957	0.5366	-3.016	-0.2904	-0.678	-1.281	-0.5059	-2.5	-0.5674	-2.613	-1.109	-3.464	-2.04	-3.67	-2.118	-1.739	-2.122	1.145	-2.266	-1.243	-2.292	1.906	0.1261	0.1241	-1.706	-1.103	0.2264	-0.906	-1.988	0.3985
ihms2	-8.506	-4.632	-2.088	0.8111	-3.025	-1.512	-3.818	-0.6659	-0.8572	-2.156	0.9016	-2.702	-2.176	-2.519	-3.003	1.613	4.594	-2.411	-2.464	-2.089	-0.2825	-1.859	-3.624	0.7374	-0.994	-0.4289	0.2009	-1.882	1.09	1.066	-1.271	1.592
ihsf1	-4.565	-5.176	-0.07121	-5.109	-1.885	0.1846	-3.209	-1.529	-0.7798	-1.214	-1.955	-1.193	-1.494	-4.049	0.04036	-1.927	-3.829	-1.434	-1.348	1.114	-1.707	-4.722	-3.117	-1.524	-0.08042	-0.3022	-0.5385	2.381	0.9574	1.235	0.9578	1.543
iyap7	-5.55	-5.57	-1.952	-1.261	-2.108	0.1273	-1.684	-1.405	-1.428	-1.862	-2.008	-2.148	-1.46	-4.455	-2.175	-1.986	-4.49	0.821	0.3877	-2.56	-2.083	-2.178	-5.461	-3.575	-3.006	-0.8236	-0.5917	1.214	-1.616	0.2888	-1.054	-0.9208
irim101	-2.461	-5.236	-1.73	-0.2781	-1.519	0.343	-1.791	-0.6452	0.3406	0.4345	0.02599	-1.408	-0.6327	-2.814	-1.613	-1.344	1.149	-0.8907	-1.613	-3.419	-4.274	-1.556	-0.2365	-1.857	0.09455	-0.1393	0.3394	-0.4099	-0.2946	0.6261	-1.523	-0.5852
idal82	-3.986	-1.13	-1.167	-1.325	-2.351	-0.8358	-1.056	-1.006	-1.665	-2.08	-2.905	-2.408	-1.491	-2.75	-0.9441	-3.074	-0.08769	-2.107	-3.266	-2.867	-3.788	0.3261	-0.2089	-0.3156	0.6355	-1.257	-1.872	2.625	-0.06119	0.8359	-0.2735	-0.7285
imga1	-2.842	-1.595	-1.436	0.4214	-4.025	-0.8523	-1.483	-1.698	0.8101	0.9662	0.7273	-1.259	-2.638	-2.523	-2.173	-0.8938	0.5272	-4.517	-3.278	-1.109	-2.7	-0.6552	-2.732	-0.8924	0.1048	-1.048	-0.1067	-0.6035	1.976	-0.3927	0.07655	1.896
ipho4	-2.409	-2.384	-3.393	-0.1138	-2.849	-0.3574	-0.4626	-1.208	1.347	0.4219	-0.2893	-1.623	-1.837	-0.9052	-1.325	-1.578	-1.161	-1.304	-1.692	-1.409	-4.119	0.04475	1.934	-0.1913	2.099	-1.937	1.318	-0.564	-0.8741	0.03937	-0.0877	-1.287
igts1	-1.643	-7.47	-3.227	-2.527	-1.126	-0.04707	-0.3465	-1.154	0.6064	-0.3187	-0.1735	-1.441	0.5056	-1.65	-0.3075	-1.265	0.6595	-0.9378	-1.564	-1.248	0.004908	-1.384	-0.2044	0.5717	2.138	-0.44	0.4868	-2.83	-0.6718	-1.801	-0.4035	0.631
iime1	-3.144	-0.1003	-0.3743	1.75	0.5387	-0.1192	-2.089	-1.737	-3.659	-1.25	-0.2906	-2.155	-2.567	-4.777	-2.994	-2.69	-2.403	-2.014	0.4382	-0.2788	-1.471	0.3283	0.973	-0.8689	-0.6421	-0.8812	1.125	-5.896	0.2826	1.065	-1.051	-0.4509
ihal9	0.3526	-1.434	1.28	3.863	-0.1326	1.367	-4.245	-2.315	0.9819	0.7207	-0.2093	-2.337	-0.2355	-2.163	-0.9694	-3.785	-1.507	0.5799	-1.996	-2.016	-0.7538	-2.55	-4.638	-1.091	-1.135	0.4298	-0.725	-1.888	2.214	0.801	0.1402	1.11
iusv1	-1.483	2.399	1.624	0.8528	-0.03372	0.05683	-1.703	0.3497	-1.019	-1.136	-1.593	-1.68	-0.9636	-2.749	-0.7008	-2.327	-0.8912	-1.188	-0.4946	-1.788	-3.377	-1.7	-2.091	-0.866	0.4476	0.3442	-2.319	0.1463	-0.1424	-0.6288	-2.92	-1.653
istb2	-8.959	0.9157	-0.3554	5.401	-2.762	-2.188	-2.427	-1.472	-0.9929	-2.361	-1.677	-3.268	-4.674	-5.795	-3.44	-4.165	-2.186	-3.848	-3.811	-2.657	-2.924	0.6202	-1.579	0.615	0.2877	-0.1226	-0.04659	-1.072	0.7781	1.539	-1.211	1.333
iyap3	-5.029	2.103	-0.441	2.27	-0.5711	-0.778	-3.521	-1.428	-0.7223	-2.513	-3.029	-4.985	-2.329	-4.162	-2.994	-2.166	-2.756	1.491	0.4269	-3.276	-2.618	1.698	-0.5655	-0.3209	-0.6784	-0.8134	0.186	0.1742	-0.1837	-0.3	1.186	0.5489
imss11	-0.4542	1.16	0.8807	-2.434	-0.05959	-1.242	-3.758	-2.011	-0.1023	-1.341	-1.643	-1.718	-1.141	-0.5361	-0.5102	-0.3852	-0.5346	-1.529	-2.365	-4.307	-1.868	-2.83	-3.043	-1.939	-0.5771	-1.484	-2.029	10.06	-1.243	0.07363	-0.3752	-1.585
isfl1	-3.256	-7.22	-0.5426	-4.079	-0.4074	-1.194	-0.2407	-0.9145	1.146	1.179	0.1756	-0.5737	-0.3898	0.9967	0.7547	4.475	4.691	-0.338	-0.7658	-1.307	-1.247	-4.47	-3.424	-1.014	-2.689	-1.451	-1.586	2.926	-1.26	-0.3828	-0.002831	-1.493
imig1	-4.01	-3.806	-2.936	-1.584	-1.599	0.6405	-3.387	-3.337	-1.61	-0.3755	-1.368	-0.3649	-0.06778	-0.4148	0.524	3.637	8.013	-0.2605	-1.016	-2.401	-3.301	-2.005	-1.92	-2.129	-1.2	-0.5144	-0.3686	0.8665	1.473	-3.994	-0.4083	-1.313
istb1	-8.032	-5.166	-2.257	-1.232	-2.482	-0.9441	-2.261	-1.35	5.901	-0.5094	1.697	0.5244	1.034	7.432	8.409	-2.89	1.057	-2.342	-2.366	-3.051	1.565	0.06165	-0.1599	0.6395	0.6318	-0.4147	-0.7955	0.528	-1.729	0.3908	-2.486	-0.2909
icbf1	-2.478	-1.562	-2.519	-1.469	-1.297	-0.4617	0.1253	-0.5868	-3.822	-3.098	-2.942	-1.46	0.3799	-0.5199	-0.1287	-0.3173	-1.134	-0.2005	1.267	0.3957	1.145	-0.5816	0.7262	-0.5695	-1.338	4.165	-0.2129	0.6472	0.3208	-2.941	-2.032	-2.326
icad1	-8.117	5.541	3.086	2.82	-0.8128	-0.5052	-4.199	-3.63	-3.167	-2.308	-3.337	-2.736	-3.298	-8	-2.982	0.1744	-6.511	13.61	21.25	-3.834	-1.691	-0.483	-3.725	-3.134	-2.04	-1.965	-0.4719	-0.02605	-0.07601	-1.032	-2.53	-2.803
ifzf1	2.62	-5.663	-0.2507	-2.333	-0.9426	0.5982	-2.935	-2.156	0.4917	0.4669	1.212	-1.52	-1.757	-3.104	-0.2587	-4.87	-0.1062	-1.029	-2.188	-2.401	-3.469	-1.257	1.304	-0.6259	4.617	1.182	0.8311	-0.7308	-0.498	-0.05439	0.6715	1.125
imet32	-0.4847	-5.751	-0.01574	-1.664	-2.247	-0.01382	0.4186	-1.511	0.9136	-0.8524	0.4684	-1.62	-0.9821	-0.6769	-1.179	-2.498	-2.27	-2.08	-2.01	1.852	-1.645	-2.508	-2.378	0.1554	0.335	13.96	2.888	-3.073	0.5626	2.436	-0.7665	1.595
