# Supplementary material for: Computational study of associations between histone modification and protein-DNA binding in yeast genome by integrating diverse information
Source: BMC Genomics. 2011 Apr 1;12:172. doi: 10.1186/1471-2164-12-172 (PMC3082246; doi:10.1186/1471-2164-12-172)
Supplement: Additional file 4 — AddFile4_18clusters_orf_functional.zip ZIP files. Protein clustering for functional binding target. Here contains results (18clusters_orf_function.html) of 18 clusters for functional binding sites. [file 1471-2164-12-172-S4.ZIP › cluster_ttest_for_chip_histon_data_bindCouple_orf_function.cdtC-3]

	FHL1	GAT3	GAL4	MSN4	HAP4	LEU3	GCN4	ARG81	MBP1	MCM1	NDD1	FKH2	RLM1	SWI4	STB1	YAP6	NRG1	YAP1	CAD1	HSF1	DAL81	SWI5	ACE2	HIR2	HIR1	MET31	BAS1	MSS11	ABF1	SUM1	STE12	DIG1
C-3	-13.4512	-10.5953	-3.9061	-4.0918	-3.6022	-1.2261	-3.0244	-2.4104	-1.7063	-0.93139	-3.6371	-3.5447	-3.6547	-6.3035	-3.5362	-6.5085	-5.4802	-4.1274	-3.1873	-4.8361	-6.1221	-5.3086	-4.7525	-2.2149	-1.797	-1.4848	0.47639	0.63328	1.2288	1.6499	-0.53754	0.47485
oh3	-27.86	-6.949	-1.032	1.465	-0.4213	-1.573	-1.521	-0.3492	-2.35	-1.802	-2.98	-2.952	-4.348	-3.742	-1.949	-2.305	2.186	-1.866	0.06416	-2.569	-2.563	-0.3705	-0.1276	-1.928	-4.01	0.5235	2.103	-1.137	-1.714	-0.3504	-0.5781	-0.1975
itye7	-10.09	-9.727	-3.849	-2.337	-1.667	-0.428	0.1161	-0.8158	-0.4184	0.3736	-2.838	-4.159	-3.302	-3.627	-2.993	-4.675	-6.735	-0.6854	0.1761	-2.002	-0.1201	-6.403	-2.555	-1.858	-1.694	3.99	1.477	0.05445	0.9532	0.9827	0.05491	2.242
ihap3	-4.954	-12.48	-4.47	-6.619	3.792	-1.885	-1.979	-1.536	-0.5326	-0.4769	-3.239	-3.277	-3.498	-8.265	-2.826	-7.185	-6.147	-6.199	-5.91	-6.725	-7.965	-6.385	-5.081	-2.196	0.8953	-1.515	0.4305	-1.353	1.595	2.412	-0.8412	0.5657
isip4	-14.11	-15.25	-6.178	-7.879	-3.997	-1.041	-2.789	-0.6248	-2.799	0.1364	-3.116	-1.644	-0.9198	-2.192	-2.97	-4.644	-4.075	-3.466	-0.4727	-3.644	-2.248	-5.215	-2.789	-0.06855	-1.495	-1.173	2.131	0.5152	2.031	0.5434	0.7977	0.3917
irts2	-11.64	-13.05	-4.718	-5.729	-4.137	-1.913	-0.7969	1.12	-1.667	1.646	-2.905	-0.5547	-2.013	-1.995	-2.736	-0.4265	-2.409	-1.455	-0.4212	-2.79	-2.615	-3.899	-3.72	-0.8928	-0.3912	-0.3134	0.05994	2.233	2.332	-0.1984	1.693	1.275
iyjl206c	-11.56	-10.43	-5.811	-3.91	-4.154	-1.049	-2.431	-0.1879	-1.651	-2.095	-2.458	-2.921	-3.91	-6.077	-3.247	-2.336	-3.086	-0.2371	0.764	-4.684	-2.144	-2.841	-2.003	-2.066	-0.6663	-0.54	0.7594	0.1558	2.785	1.196	-1.666	-0.4615
ispt10	-17.11	-8.023	-3.123	-1.623	-3.707	-2.261	-5.85	-4.003	-0.9663	-0.8246	-3.529	-4.676	-4.25	-7.084	-4.351	-8.193	-5.667	-4.601	-3.789	-6.232	-9.069	-5.371	-6.729	3.732	1.932	-1.791	-2.301	0.7806	0.9628	1.186	-1.08	0.47
iybr267w	-18.21	-10.63	-3.639	-2.825	-5.37	-1.799	-5.66	-3.443	-4.253	-4.156	-5.398	-6.37	-4.891	-8.832	-4.402	-7.745	-3.818	-5.298	-4.187	-7.124	-6.217	-5.035	-6.328	-3.261	-2.629	-2.032	-0.5187	-0.3804	-2.292	1.454	-2.696	-0.2588
ihaa1	-12.47	-9.142	-3.364	-1.982	-4.369	-1.38	-5.17	-3.7	-4.029	-4.313	-4.467	-5.539	-3.939	-8.354	-3.518	-7.208	-3.543	-4.585	-4.681	-5.61	-5.533	-4.66	-5.447	-2.78	-0.6233	-1.516	-1.249	-0.48	-4.138	1.948	-2.268	-0.2545
iabt1	-8.825	-8.902	-3.195	-5.053	-2.925	-0.1859	-2.993	-3.416	0.1424	-0.5138	-3.292	-2.786	-3.536	-5.469	-3.29	-5.897	-5.889	-4.331	-4.143	-5.417	-4.984	-6.019	-5.194	-3.347	-2.993	-1.461	-1.486	4.38	-0.2102	2.755	0.04908	-0.3075
iwtm2	-15.16	-5.81	-2.308	-0.5044	-2.856	0.04391	-3.623	-2.284	-4.067	-0.03705	-3.903	-4.842	-3.143	-8.358	-3.702	-8.352	-5.7	-3.716	-2.665	-3.12	-7.604	-3.702	-5.041	-3.159	-3.207	-0.6465	-0.9348	-1.296	1.193	-0.5132	-3.196	-2.126
istb6	-16.76	-4.359	-2.027	1.774	-3.154	-1.57	-4.351	-4.047	-1.994	-1.206	-3.035	-3.929	-4.396	-8.43	-3.658	-9.775	-7.391	-5.075	-4.407	-5.352	-9.225	-2.665	-5.396	-3.871	-2.602	-1.683	0.1347	-1.062	0.3846	1.487	-2.708	-0.6085
isip3	-15.5	-6.064	-1.709	-0.3008	-2.883	-1.643	-4.257	-3.498	-0.06094	-0.554	-3.32	-4.362	-4.879	-6.992	-3.623	-9.211	-7.072	-4.752	-3.834	-4.613	-9.922	-4.556	-4.487	-3.989	-2.564	-2.12	-0.373	1.786	0.8171	0.9509	-0.9189	0.4872
iydr266c	-12.88	-6.487	-1.753	-1.041	-3.31	-1.555	-2.685	-3.195	-0.5009	-2.233	-2.832	-4.457	-3.616	-7.116	-3.649	-7.636	-4.439	-3.953	-3.753	-5.206	-6.966	-3.886	-3.858	-2.859	-2.916	-2.355	0.1616	-0.02247	1.151	2.253	-0.2718	2.353
iydr049w	-14.36	-7.547	-2.018	-2.351	-3.513	-1.749	-2.693	-3.229	0.1003	-0.7344	-1.792	-2.84	-4.171	-6.509	-3.719	-5.822	-3.88	-3.716	-4.52	-5.807	-7.274	-4.812	-4.787	-2.758	-2.457	-2.185	-0.3665	0.08307	1.67	4.054	1.51	3.397
ippr1	-12.18	-10	-3.834	-4.418	-2.724	0.2652	-1.79	-1.346	-3.937	-1.517	-5.176	-4.436	-4.334	-4.973	-4.071	-5.389	-6.824	-4.182	-1.93	-3.204	-4.556	-5.45	-4.492	-0.7571	-1.399	-1.036	0.2897	1.458	1.087	-1.508	-0.6574	0.2281
ihac1	-12.32	-13.05	-6.076	-5.628	-5.357	-1.334	-1.083	-2.533	-1.863	-1.071	-2.977	-3.766	-2.948	-6.353	-2.686	-9.099	-6.482	-3.604	-2.868	-3.976	-6.809	-5.99	-4.733	-2.948	-2.16	-0.8348	1.884	-1.324	1.605	2.877	-0.7457	1.434
indt80	-11.67	-9.992	-4.998	-3.72	-3.755	-1.721	-1.745	-2.214	-2.756	-0.2093	-3.692	-3.621	-1.466	-5.668	-3.264	-5.442	-6.369	-4.822	-3.894	-3.519	-5.223	-4.051	-3.402	-1.119	-1.914	-1.746	0.3568	1.236	1.757	0.7095	-1.307	-1.572
igal80	-14.09	-14.47	-0.9789	-7.179	-4.995	-1.179	-1.3	-1.445	-1.369	0.4501	-3.374	-2.219	-3.098	-4.917	-3.445	-5.608	-5.369	-4.116	-2.494	-5.235	-6.362	-7.072	-6.014	-1.443	-2.036	-1.666	1.895	2.083	3.046	1.808	0.3341	0.9973
igal3	-12.49	-12.97	-4.916	-6.241	-3.884	-1.824	-2.699	-1.877	-1.067	-0.6263	-3.668	-3.164	-3.776	-5.486	-3.826	-5.706	-5.575	-4.186	-3.028	-4.565	-3.121	-6.475	-5.86	-1.48	-1.11	-2.31	2.126	1.979	3.411	2.565	0.4617	0.7342
ipdr3	-12.09	-11.84	-3.939	-4.872	-4.574	0.5772	-2.114	-1.746	-1.741	-2.697	-4.605	-2.957	-3.057	-5.308	-3.367	-6.03	-5.614	-3.932	-2.689	-2.462	-5.284	-5.164	-6.044	-1.524	-0.8179	-1.889	0.4181	2.332	3.067	1.161	-1.369	1.145
imet28	-9.98	-10.29	-4.168	-4.937	-3.2	-1.651	-3.082	-2.189	-2.58	-2.063	-5.286	-3.374	-2.37	-4.537	-4.137	-3.971	-4.208	-2.802	-1.502	-3.076	-4.801	-4.809	-4.544	-0.5088	-1.359	-1.42	0.6049	0.7836	1.254	0.6821	-0.6623	-0.309
iybl054w	-17.3	-13.75	-5.998	-6.505	-5.24	-1.055	-3.678	-3.14	-1.738	-1.186	-4.936	-3.145	-5.731	-7.062	-4.177	-7.112	-6.955	-5.041	-3.625	-6.906	-8.498	-7.02	-7.432	-2.184	-4.357	-2.285	-0.2037	2.602	2.317	1.828	-1.07	-0.8902
isnf1	-17.63	-15.19	-5.539	-7.515	-4.909	-1.166	-3.795	-3.178	-3.319	-0.5603	-5.546	-4.164	-4.677	-7.084	-4.849	-5.239	-5.559	-4.915	-3.641	-7.141	-7.098	-8.501	-8.673	-2.017	-3.628	-1.41	-0.2329	3.016	2.252	1.217	0.5297	-0.01085
iyer051w	-10.76	-10.55	-3.937	-4.319	-4.223	-1.362	-2.481	-2.297	-0.2205	1.226	-1.888	-2.259	-3.386	-4.8	-2.748	-6.101	-5.743	-3.707	-3.163	-4.765	-7.247	-6.092	-5.485	-2.569	-0.8527	-1.564	1.68	1.177	2.553	2.34	1.864	2.173
ieds1	-11.99	-11.47	-4.352	-3.882	-4.044	-3.318	-2.788	-2.975	-1.036	0.4654	-2.662	-2.43	-3.745	-4.06	-2.174	-4.795	-5.472	-3.229	-2.724	-4.811	-7.092	-5.984	-4.317	-1.357	-0.5625	-1.031	2.125	1.834	2.253	1.179	1.188	0.9674
iybr239c	-12.61	-11.28	-4.775	-5.107	-3.442	-1.549	-3.015	-3.212	-0.4651	1.192	-3.89	-2.702	-4.793	-5.6	-3.331	-8.009	-10.72	-3.647	-3.428	-5.113	-8.027	-7.174	-6.044	-3.134	-1.803	-1.955	0.628	1.977	1.451	2.232	0.7901	0.7107
imds3	-13.62	-11.01	-3.996	-4.024	-3.949	-0.8635	-3.464	-2.033	-0.809	-0.4305	-3.547	-3.345	-3.771	-7.504	-3.53	-7.794	-7.658	-4.85	-4.454	-7.094	-7.268	-6.433	-6.279	-4.069	-3.074	-1.76	0.7783	0.8552	1.011	3.025	0.02105	2.154
iwtm1	-18.35	-14.23	-4.525	-6.918	-5.29	-0.8562	-4.988	-4.942	-2.985	-1.838	-5.882	-5.646	-5.132	-10.68	-6	-10.49	-7.943	-6.976	-5.736	-6.72	-8.809	-7.99	-6.163	-3.76	-4.291	-2.896	0.2182	-0.2579	2.029	2.814	-1.104	-0.4484
iask10	-15.32	-10.89	-3.656	-3.045	-4.237	-0.6094	-5.612	-3.429	-1.18	-0.4216	-4.745	-4.521	-3.984	-8.382	-4.666	-8.881	-5.625	-5.877	-4.882	-6.332	-8.112	-5.815	-5.692	-3.6	-4.439	-1.674	-0.03433	-0.3421	0.642	1.615	-1.309	0.04043
iyfl044c	-6.424	-10.68	-3.826	-6.316	-3.13	-1.287	-3.163	-2.203	-1.119	-1.022	-2.703	-4.051	-4.502	-6.768	-3.47	-7.538	-4.789	-5.103	-3.979	-4.514	-4.551	-6.886	-1.798	-3.053	-0.478	-2.056	0.394	0.8786	1.516	1.639	-0.9159	0.4348
ihog1	-12.65	-11.76	-4.979	-5.848	-4.562	0.743	-3.462	-2.217	-0.3449	-0.7271	-2.337	-2.478	-2.166	-6.993	-2.729	-7.285	-4.472	-5.672	-5.037	-3.338	-5.246	-3.821	-1.743	-3.076	1.836	-2.426	-0.6285	-2.077	-1.614	4.823	0.1297	1.202
