# Supplementary material for: Computational study of associations between histone modification and protein-DNA binding in yeast genome by integrating diverse information
Source: BMC Genomics. 2011 Apr 1;12:172. doi: 10.1186/1471-2164-12-172 (PMC3082246; doi:10.1186/1471-2164-12-172)
Supplement: Additional file 4 — AddFile4_18clusters_orf_functional.zip ZIP files. Protein clustering for functional binding target. Here contains results (18clusters_orf_function.html) of 18 clusters for functional binding sites. [file 1471-2164-12-172-S4.ZIP › cluster_ttest_for_chip_histon_data_bindCouple_orf_function.cdtC-6]

	FHL1	GAT3	GAL4	MSN4	HAP4	LEU3	GCN4	ARG81	MBP1	MCM1	NDD1	FKH2	RLM1	SWI4	STB1	YAP6	NRG1	YAP1	CAD1	HSF1	DAL81	SWI5	ACE2	HIR2	HIR1	MET31	BAS1	MSS11	ABF1	SUM1	STE12	DIG1
C-6	4.1375	-0.012336	-0.86119	-0.30183	0.36244	0.46929	-0.43477	-0.64026	-0.75773	-1.2654	0.10304	-0.4658	0.01467	0.039671	0.84931	-0.67478	-1.3948	-0.045585	-0.33323	0.17382	2.1049	-0.22636	-0.48576	0.56767	0.53159	0.43199	-0.070491	-0.72407	0.39793	-1.4586	-0.91913	-0.54794
ioaf1	-0.2278	-2.773	-0.8182	1.183	-1.26	-0.7984	-2.36	-0.4247	-1.22	-2.677	0.03521	-1.501	-0.8189	-0.01419	-0.3362	-2.398	-2.134	-1.22	-1.293	2.037	0.04467	1.172	0.207	0.5885	1.242	1.271	-1.494	-1.103	0.08804	-1.776	-2.115	-0.5677
imsn2	1.379	1.888	-0.8928	3.547	-1.219	-2.374	-0.5081	-2.717	-1.168	-3.102	0.02054	1.429	-0.2679	-1.625	1.316	-1.86	-1.925	-1.662	-1.437	1.462	-0.1361	2.059	-2.174	1.583	1.642	-1.475	-0.9042	0.09396	-0.9894	-1.463	-0.1679	1.266
imot3	2.914	-0.7893	1.709	-0.3999	-1.972	1.428	-0.9087	-3.284	-0.1478	-0.1559	1.693	-0.3658	1.577	1.586	1.382	2.082	2.806	0.007547	-0.2571	-0.5414	0.8149	-1.156	-2.138	-2.512	-0.4444	0.6639	-1.303	-0.958	-0.05649	1.211	0.8135	1.47
ipho2	4.442	-0.9177	-3.35	1.058	-2.236	0.8041	2.615	0.6927	1.454	1.475	1.147	2.917	0.3725	2.33	0.6339	0.2995	-1.655	-0.6653	-0.6453	0.1612	0.1554	-0.8244	-0.4514	1.491	0.003654	2.311	0.6059	-0.5179	1.419	0.3463	-0.2727	0.1888
oh3k4me2vsh3	-2.716	-0.9218	-2.774	0.413	-0.5781	1.959	2.013	-0.3713	1.68	0.06285	4.718	2.93	2.752	4.182	2.233	0.2557	-3.979	0.3236	0.2513	3.142	2.491	1.823	0.6617	3.243	1.598	1.208	0.6236	-0.9687	-0.5205	-7.762	0.1221	-0.366
iyml081w	3.091	-5.208	-2.091	0.03339	-0.9674	1.724	-0.5365	-1.796	2.098	2.861	4.098	1.47	3.166	3.72	2.976	1.307	-4.086	3.939	1.564	1.815	6.959	-0.8859	-2.209	4.817	1.857	1.631	0.08256	-1.125	2.912	2.006	1.995	2.012
idot6	0.4479	-2.563	-5.376	-1.171	-1.618	1.554	3.463	1.763	-2.911	0.005099	-0.1203	0.8976	1.727	0.1229	-0.5392	1.173	0.1288	1.972	2.281	1.51	3.918	0.8385	-0.09611	2.094	-1.737	0.3224	3.574	-3.643	1.925	-0.8769	-0.4459	-1.411
igat1	-0.3363	-0.1532	-3.395	0.06491	1.564	-0.55	0.3904	7.011	-2.989	-2.577	-0.6619	-2.491	-1.437	-0.2537	0.1764	-0.1172	-2.336	2.686	2.312	1.181	2.793	1.067	3.568	0.3647	-2.278	-0.3211	0.3386	-0.3045	0.5275	-1.838	-2.43	-2.828
imth1	2.124	2.498	-0.1346	1.456	3.123	1.38	0.14	1.731	-2.142	-3.331	-2.449	-0.2448	1.309	-0.4589	0.6675	0.2512	-0.1483	2.108	1.977	1.87	0.9389	1.48	1.955	-0.1987	-1.907	-0.6216	-0.895	-1.914	0.6456	-0.9314	-1.774	-2.758
imal33	-1.307	2.382	-1.448	0.9451	0.4606	-0.3012	-2.048	0.1527	-1.369	-2.89	-2.415	-2.131	0.6727	-0.8987	0.1555	-0.5109	0.2413	-0.1833	0.353	1.667	-0.3957	1.597	0.5165	-1.128	-3.433	0.8924	0.1351	-0.0413	-0.1794	-3.291	-2.961	-2.791
izms1	1.153	4.54	0.4882	1.329	-0.5902	0.1227	-1.722	-0.9191	-2.8	-2.146	-2.718	-3.163	-0.3646	0.132	-0.611	-1.941	-0.539	0.559	-1.112	-1.35	-0.06925	1.353	0.2125	-1.019	-3.005	0.2858	-0.3821	0.1839	-1.402	-1.652	-2.078	-2.032
irgt1	0.9758	3.533	-1.644	0.1035	0.05542	0.1955	-0.8533	-1.32	-2.74	-2.498	-1.714	-1.885	-0.1607	-0.02269	-0.1133	0.2858	1.022	-0.3503	0.2626	-0.4205	0.1155	-0.1144	0.002374	-0.07172	-0.4072	-0.2103	-0.2623	-0.2358	0.6761	-1.62	-3.243	-2.421
iecm22	1.271	-0.1049	-1.599	-0.9298	-0.7032	1.576	-0.7378	-1.138	-4.407	-2.341	-2.217	-1.626	0.7946	-0.1555	1.959	-0.6353	1.649	0.1351	0.2002	1.647	1.685	0.1447	0.9344	1.18	-1.815	0.3405	0.5656	-1.43	-0.06641	-3.918	-3.14	-3.252
istp2	4.042	2.3	1.025	0.01072	-0.1189	0.102	-2.423	-1.709	-0.2566	-3.181	-1.277	-2.247	-1.387	-3.246	-0.05274	-3.816	-3.405	-3.286	-3.46	-2.534	6.328	-1.052	-3.091	-0.4502	1.165	-0.8223	-0.95	-0.01835	-1.37	-0.5752	-2.461	-1.412
istp1	2.828	-1.715	1.847	-2.928	-0.4127	-0.06455	-3.39	-3.331	-1.944	-1.985	-1.702	-1.505	-2.165	-3.793	0.2243	-3.565	-2.637	-1.592	-1.797	-4.085	8.677	-3.105	-2.597	-2.347	3.377	1.441	0.9203	-1.928	-1.712	1.069	-0.4505	1.188
idal81	5.016	1.697	1.303	-0.2497	-0.2425	1.149	2.397	1.789	0.2582	-0.6077	0.979	-0.01589	1.454	2.711	1.554	2.02	-1.813	1.169	0.3467	0.7855	24.09	-0.7867	-1.003	-0.4872	0.06475	0.8175	-1.102	-1.309	-0.9451	-1.01	-0.8612	-0.504
ihap2	5.545	-2.393	-1.962	-2.884	6.567	-0.3532	-1.781	-3.527	-0.1012	-0.2497	0.8231	-0.5871	-1.668	-1.276	0.6333	-4.223	-2.806	-0.4554	-1.276	-1.235	-2.486	-2.296	-2.921	-2.269	2.442	1.155	1.475	-0.3104	0.4819	0.3839	-0.5747	-0.9441
igcr1	5.358	-1.884	1.048	-2.767	2.36	2.011	-0.0005742	-0.006772	-1.391	-1.836	-1.097	-2.219	-1.511	-1.674	1.244	-3.481	-4.334	-1.105	-0.2347	0.9083	0.4186	-2.46	-2.346	1.22	0.02227	0.2166	-0.07287	-0.6919	0.6213	-0.3515	0.2017	0.4189
igcr2	5.014	-4.349	-0.9609	-2.587	0.1647	0.5917	-4.144	-2.307	0.1699	2.054	2.41	-1.043	-1.083	-0.7504	1.292	-3.947	-1.377	-0.9213	-1.687	-2.234	-0.9091	-2.826	1.23	1.595	4.353	2.455	-0.5926	-1.285	-0.3933	-0.6079	0.5437	1.054
irme1	8.437	-6.701	-2.611	-0.4698	-1.273	2.01	-0.7189	0.2475	2.845	-0.1649	2.144	0.6823	-0.2989	2.64	4.045	-1.301	-0.4685	-1.19	-2.783	1.648	0.662	1.031	3.16	0.6253	1.655	1.01	0.00188	1.232	0.6776	0.9505	-0.2108	0.4668
imac1	4.653	-3.19	-1.069	-2.437	-0.04886	0.4598	-0.9826	-1.379	-0.1091	-1.557	-0.05623	-0.6853	0.0521	-0.7261	0.1632	-0.2728	0.4133	0.7036	-0.9187	-0.7914	-0.5682	1.561	1.13	0.6875	2.067	1.188	0.1669	1.542	2.948	-1.474	0.8212	1.399
itbs1	-0.1287	-1.355	-1.214	2.904	0.0215	0.5679	0.8498	0.2346	-0.6316	-1.431	0.3366	-1.629	-0.4637	-2.261	-0.2256	-1.472	-0.2767	-1.529	-0.6116	1.372	0.3729	1.298	0.1383	6.354	4.008	-0.4914	0.3313	-5.427	1.683	-0.4176	-0.4898	1.264
irph1	5.934	2.72	0.5542	0.238	1.882	0.7659	-0.9134	-1.222	-0.7867	-2.165	-0.3691	-1.16	0.847	-0.901	0.7665	-3.099	0.4898	1.008	0.2054	0.424	0.02577	0.5494	-1.923	-0.06102	-0.2957	0.514	0.02281	-0.4836	-0.2569	-2.554	-1.416	-0.9142
oh4acvsh3	10.85	3.352	-2.343	-0.1007	2.567	-1.026	-1.413	-1.396	-1.701	-3.425	-1.542	-1.993	-1.562	-3.714	-1.521	-0.3089	-4.705	-0.9985	-0.7282	0.3504	-2.851	-0.3987	-1.107	2.161	0.4107	-0.7598	0.8038	-1.006	-1.278	-7.077	-0.7821	-1.337
imsn1	10.09	1.479	-0.7226	-2.325	2.79	-0.1777	-1.628	-2.891	-0.3886	-3.947	-1.02	-0.2723	-0.2806	0.7002	1.679	-1.056	-5.826	-0.7232	-1.047	-0.5979	0.08182	-2.15	-2.436	1.388	-0.491	-0.3699	-0.8407	1.874	0.4339	-0.9911	-1.818	-1.366
ihms1	13.74	2.839	1.465	0.02894	2.245	0.381	-2.549	-1.47	1.133	-0.2118	1.646	1.145	0.4498	2.379	2.419	1.301	-0.624	-0.5398	-0.3371	-1.825	1.634	-1.466	-2.347	0.6515	1.708	1.59	-1.497	1.131	-0.7087	1.681	0.323	0.9949
isfp1	12.1	-0.4145	-2.167	0.8483	-1.954	-0.874	1.777	0.5029	1.399	1.802	2.169	1.52	-0.4215	2.131	0.8859	2.489	1.94	0.181	0.6137	-0.4262	-0.8735	1.09	2.558	0.03884	2.418	-0.7121	-0.3049	-2.367	0.636	-1.534	-0.9917	-0.3991
iput3	7.414	1.197	1.263	-0.7325	2.222	-0.9058	0.622	0.4279	-1.428	-3.723	0.2169	-0.2989	0.3316	0.4059	1.679	1.76	-0.3363	0.8872	-0.8041	1.742	1.404	-0.02217	0.5943	1.423	0.3825	-0.1281	-0.44	1.302	-0.9687	0.6531	-1.899	-1.937
oh3k79me3vsh3	7.941	2.001	-2.169	-0.05232	-0.1125	1.969	1.12	0.2619	-0.2769	1.826	1.181	2.018	-2.127	0.1519	0.9948	-1.137	-8.839	-1.262	-1.182	1.073	-0.1693	-2.962	-2.97	-2.414	1.538	-0.8573	-1.05	1.238	8.948	-10.38	-1.861	-0.5822
iino2	1.546	-0.2522	-1.134	-2.324	0.4064	0.6328	2.07	0.3589	-1.604	-0.6113	0.004405	0.8893	0.4	0.5687	1.955	0.5738	-1.908	0.8517	1.588	0.5151	2.378	-1.23	-1.205	-0.05199	-0.9688	0.4108	0.3183	-0.2921	2.695	-2.998	-0.3114	-0.8077
