# Supplementary material for: Computational study of associations between histone modification and protein-DNA binding in yeast genome by integrating diverse information
Source: BMC Genomics. 2011 Apr 1;12:172. doi: 10.1186/1471-2164-12-172 (PMC3082246; doi:10.1186/1471-2164-12-172)
Supplement: Additional file 4 — AddFile4_18clusters_orf_functional.zip ZIP files. Protein clustering for functional binding target. Here contains results (18clusters_orf_function.html) of 18 clusters for functional binding sites. [file 1471-2164-12-172-S4.ZIP › cluster_ttest_for_chip_histon_data_bindCouple_orf_function.cdtC-7]

	FHL1	GAT3	GAL4	MSN4	HAP4	LEU3	GCN4	ARG81	MBP1	MCM1	NDD1	FKH2	RLM1	SWI4	STB1	YAP6	NRG1	YAP1	CAD1	HSF1	DAL81	SWI5	ACE2	HIR2	HIR1	MET31	BAS1	MSS11	ABF1	SUM1	STE12	DIG1
C-7	22.1152	5.3098	-1.0241	0.43368	2.4619	3.4365	1.5671	-0.32386	0.76589	-0.38077	2.5583	0.9346	2.1344	2.4513	1.6031	1.61	-4.9758	1.5874	0.48348	3.4177	2.657	1.9102	0.11636	2.1032	2.1041	0.25991	-0.29124	0.38773	2.2353	-4.0565	-0.26789	-0.49196
ileu3	15.79	4.415	2.006	6.746	0.8701	11.88	0.1183	-2.012	2.439	-0.1238	2.446	-0.3878	-0.4083	0.3549	0.8188	-2.616	-5.766	-0.9478	-2.592	-1.736	1.851	0.4329	-3.242	0.2992	0.01659	1.248	0.4299	0.5281	1.361	0.6678	0.01594	1.048
oh3k4me3vsh3	21.98	6.021	-2.724	-0.6871	4.519	1.842	1.349	-0.8528	-0.3053	-0.5155	1.487	0.8844	0.2162	0.7518	0.9306	0.8579	-8.409	0.6538	0.2391	4.064	0.7812	-0.9603	-2.308	1.462	1.95	0.2954	-0.6227	0.05305	3.618	-9.175	-0.9289	-1.087
oh3k14acvsh3	25.87	6.644	-1.996	-1.108	4.006	0.74	-0.2475	-1.353	-1.708	-3.21	-0.9134	-1.954	0.6384	-1.355	-0.4974	1.88	-4.393	0.3212	0.1029	2.191	0.1905	-0.3569	-0.9581	3.505	2.287	-0.6765	-0.4784	-0.01148	-1.412	-4.091	-0.7533	-1.025
oh3k9acvsh3	20.12	4.563	-2.31	-0.5502	3.041	-0.1597	0.5117	-0.5298	-2.051	-2.653	-0.4082	-1.889	0.2792	-1.848	-0.6888	1.309	-4.335	1.691	1.162	3.053	0.6034	1.781	1.272	2.557	1.026	0.1228	0.161	-0.4205	-2.702	-5.799	-0.03033	-0.8814
ogcn5	25.06	5.312	-1.047	-1.433	1.38	2.631	1.828	1.51	2.407	1.098	5.507	2.622	3.403	6.34	3.224	4.278	-3.103	1.783	1.272	4.461	4.709	4.215	1.039	3.1	4.465	0.327	-1.211	0.4539	3.635	0.2418	0.6018	-0.6801
oesa1	25.59	5.85	-0.1422	-0.5479	3.328	3.569	3.805	-0.06107	2.613	0.3466	5.058	3.804	7.249	7.691	4.312	3.679	-3.114	4.224	1.954	6.763	5.689	5.371	3.582	3.881	2.984	0.4324	-0.005139	0.9343	4.198	-3.772	-0.5894	-0.7348
oh3k36me3vsh3	19.42	4.127	-1.328	0.5557	-0.3213	3.467	3.88	1.421	2.151	3.28	5.24	4.047	2.992	5.462	3.29	1.683	-6.799	3.316	1.235	5.367	4.821	2.391	0.8362	-0.989	2.022	0.1193	-0.4987	1.245	8.515	-7.739	-0.1554	-0.05341
