# Supplementary material for: Computational study of associations between histone modification and protein-DNA binding in yeast genome by integrating diverse information
Source: BMC Genomics. 2011 Apr 1;12:172. doi: 10.1186/1471-2164-12-172 (PMC3082246; doi:10.1186/1471-2164-12-172)
Supplement: Additional file 4 — AddFile4_18clusters_orf_functional.zip ZIP files. Protein clustering for functional binding target. Here contains results (18clusters_orf_function.html) of 18 clusters for functional binding sites. [file 1471-2164-12-172-S4.ZIP › cluster_ttest_for_chip_histon_data_bindCouple_orf_function.cdtC-8]

	FHL1	GAT3	GAL4	MSN4	HAP4	LEU3	GCN4	ARG81	MBP1	MCM1	NDD1	FKH2	RLM1	SWI4	STB1	YAP6	NRG1	YAP1	CAD1	HSF1	DAL81	SWI5	ACE2	HIR2	HIR1	MET31	BAS1	MSS11	ABF1	SUM1	STE12	DIG1
C-8	-7.6073	-5.144	-1.3958	-1.3622	-2.2474	-0.99588	-3.3099	-2.7592	-0.40914	-0.61603	-2.5629	-2.8343	-3.1054	-4.7854	-2.7704	-5.0353	-4.1397	-3.3281	-3.5189	-4.2373	-5.5598	-3.6773	-3.9319	-2.0189	-2.016	-1.2393	-0.76973	1.8919	0.59636	1.1909	-0.36947	0.39137
iykl222c	-8.781	-3.865	-0.5316	-2.625	-3.044	-1.743	-2.443	-1.523	-0.2275	-0.811	-3.206	-2.553	-3.334	-4.797	-3.358	-5.423	-4.372	-3.134	-3.576	-5.493	-5.749	-3.811	-3.619	-2.324	-2.053	-1.601	-1.258	4.07	-0.2867	1.054	0.266	-0.1971
irdr1	-6.982	-5.354	-0.9278	-2.277	-1.74	-0.2634	-3.554	-2.439	0.9429	-0.2429	-2.192	-2.05	-3.465	-2.839	-2.392	-3.804	-4.924	-3.207	-3.021	-5.034	-5.839	-3.325	-3.26	-2.013	-1.311	-2.422	-0.8965	3.39	-0.6921	1.286	0.5002	1.015
iwar1	-5.986	-3.825	-0.05128	-1.934	-2.147	-0.4005	-3.23	-2.575	1.028	-0.6173	-2.498	-2.755	-2.502	-3.18	-2.438	-4.505	-4.978	-3.388	-3.539	-4.559	-4.005	-4.486	-4.144	-2.351	-2.231	-1.184	-0.8554	3.583	0.4286	1.845	0.5557	0.9154
iykr064w	-7.363	-4.765	-0.1805	-2.058	-1.643	-1.56	-3.906	-3.148	0.9411	-0.1099	-2.349	-2.454	-3.01	-2.864	-1.873	-4.148	-3.293	-2.62	-3.863	-5.181	-5.809	-4.623	-3.569	-2.538	-1.606	-1.849	-1.053	5.083	-0.678	1.993	0.4431	0.8656
ibye1	-6.872	-4.967	0.1747	-0.4553	-0.8873	-1.437	-4.426	-2.859	0.1754	-0.9824	-3.253	-3.195	-3.173	-5.211	-2.562	-6.961	-7.309	-3.38	-4.011	-3.439	-6.382	-4.761	-4.787	-2.804	-2.249	-2.207	-0.9704	3.092	1.153	1.355	-0.8301	-0.03007
iynr063w	-6.643	-2.629	0.354	-1.597	-1.852	-1.321	-3.744	-2.9	1.118	-0.294	-3.238	-2.565	-3.651	-4.097	-2.107	-5.799	-4.905	-3.465	-3.684	-4.64	-6.925	-4.609	-3.559	-2.854	-3.004	-1.527	-1.431	4.772	0.6018	1.974	-0.5649	-0.5798
iygr067c	-7.094	-3.388	0.3896	-2.226	-1.847	-1.332	-2.038	-1.565	-0.378	-0.2884	-2.402	-2.018	-3.281	-3.391	-2.554	-4.8	-2.957	-2.496	-2.645	-4.697	-5.206	-3.202	-3.407	-1.846	-2.333	-0.8161	0.4114	4.357	0.14	0.1118	0.5636	-0.374
innf2	-9.741	-6.056	-1.306	-2.941	-2.513	-1.379	-3.481	-2.418	-0.3178	-0.6566	-3.459	-3.335	-4.078	-4.86	-3.315	-6.072	-4.615	-3.752	-3.833	-5.398	-6.181	-4.773	-3.902	-3.027	-2.727	-2.278	-1.365	4.682	-0.56	1.56	0.1837	0.2098
irco1	-9.211	-5.23	-1.952	-2.21	-0.646	-0.4021	-3.541	-2.516	-0.9911	-1.626	-3.456	-2.196	-1.962	-4.025	-3.672	-4.406	-3.129	-2.991	-3.329	-5.183	-7.98	-1.788	-2.389	-1.563	-3.531	-1.289	-0.06203	2.894	-0.2024	-2.147	-0.2648	0.4829
ia1(mata1)	-6.379	-3.896	1.833	-0.5914	-1.329	-1.008	-3.328	-2.412	-0.7647	0.004865	-2.157	-2.684	-2.469	-4.385	-2.831	-4.338	-4.278	-2.74	-3.919	-5.282	-4.527	-2.266	-4.03	-0.3359	-0.009591	-1.453	-1.946	0.3381	1.078	1.458	1.085	1.168
igzf3	-9.523	-2.175	-0.8545	-0.7761	-2.377	-1.543	-4.136	-3.358	-1.323	0.2403	-4.632	-2.466	-3.523	-5.902	-4.564	-6.479	-5.942	-4.554	-4.534	-4.269	-7.176	-3.824	-6.198	-1.975	-3.422	0.5138	-0.727	1.933	1.619	-0.8276	-0.01702	0.187
iyer130c	-10.17	-3.891	-0.5043	0.9134	-2.011	-2.289	-2.437	-3.284	0.5345	-0.7429	-0.7722	-2.666	-3.92	-5.832	-2.986	-5.202	-4.516	-3.397	-4.215	-5.063	-6.749	-3.135	-4.661	-2.401	-2.496	-1.964	-0.4002	-0.2619	1.851	3.202	1.654	3.323
ikre33	-8.586	-6.691	-2.675	-3.819	-2.888	0.7543	-3.038	-1.988	-1.361	0.3069	-3.163	-2.038	-2.276	-3.893	-2.888	-4.212	-5.328	-1.759	-1.552	-3.051	-5.817	-3.022	-3.625	-2.43	-4.751	-0.1878	-1.563	2.773	1.773	-0.0682	0.1972	0.8818
iydr026c	-9.25	-4.891	-1.363	-0.4331	-3.08	-0.9936	-4.119	-2.949	-1.247	-1.582	-3.359	-5.23	-4.699	-5.978	-1.521	-7.383	-7.153	-4.474	-4.32	-5.005	-7.106	-5.073	-3.85	-3.223	-2.465	-2.01	-0.7623	2.567	-0.9315	3.092	-0.5519	0.6571
istb5	-6.253	-4.444	-2.543	-0.8729	-1.931	-0.5982	-3.727	-2.639	-1.123	-1.565	-4.11	-3.889	-2.368	-4.805	-3.859	-3.204	-0.3731	-2.414	-3.913	-2.691	-3.737	-4.455	-5.945	0.005653	-2.006	0.2199	-0.8298	0.6915	1.875	0.7544	-1.861	0.5787
istb4	-9.342	-3.667	-0.5109	-1.834	-3.007	-3.592	-4.182	-3.361	-0.2921	-0.9222	-3.044	-2.693	-4.165	-5.922	-4.625	-5.6	-7.96	-3.658	-4.44	-6.582	-6.304	-5.188	-7.419	-2.568	-1.88	-0.4686	-0.7065	2.063	1.711	0.7532	1.452	1.419
iyer184c	-11.13	-3.437	0.1203	-0.07463	-0.02209	-0.8306	-3.492	-3.12	-1.407	-0.7186	-4.184	-3.468	-2.415	-5.696	-3.378	-3.83	-0.8139	-3.127	-3.372	-5.335	-6.111	-1.499	-3.293	-3.751	-5.099	-1.26	-1.906	1.665	-0.5037	-1.423	-1.223	-0.4874
iyhp1	-8.765	-7.098	-3.336	-1.469	-4.505	-1.182	-2.384	-3.123	-0.2907	-0.2516	-1.618	-1.381	-3.266	-4.442	-3.782	-4.499	-7.716	-4.26	-4.936	-4.188	-4.293	-5.032	-6.129	-0.5314	-1.768	-0.6784	-0.2676	2.416	2.022	1.555	-0.3846	0.8267
iupc2	-7.299	-7.213	-2.635	-1.629	-5.187	-1.191	-3.368	-4.004	-1.097	-0.964	-1.419	-2.633	-3.038	-5.263	-3.158	-5.57	-4.824	-3.901	-4.538	-3.273	-5.208	-4.15	-4.72	-0.4597	0.1173	-2.465	-0.2227	-1.53	1.957	3.228	1.089	2.647
irlr1	-3.342	-5.141	-1.533	0.676	-1.274	0.5262	-2.546	-1.727	-0.3434	-0.1839	-1.182	-3.707	-2.172	-5.596	-2.407	-7.444	-8.086	-4.12	-4.786	-3.635	-5.252	-4.23	-4.709	-1.65	-1.807	-1.076	-0.3451	-1.855	2.066	0.769	-1.278	0.1609
idal80	-6.478	1.036	-0.3155	0.4298	-2.441	-1.957	-3.582	-4.065	-2.199	1.018	-3.379	-1.937	-4.275	-5.992	-2.213	-6.621	-5.946	-4.02	-4.28	-4.282	-6.04	-1.606	-4.347	-2.447	-2.625	-1.433	-0.3475	1.16	1.215	2.184	1.019	1.259
iypr022c	-5.209	-2.023	0.6882	-0.7604	-2.151	-0.769	-3.052	-2.991	1.826	0.08957	-1.797	-1.714	-2.416	-2.154	-1.929	-2.971	-1.941	-3.089	-3.569	-3.878	-4.851	-3.635	-3.138	-2.521	-1.864	-1.363	-1.031	4.283	-0.6963	1.185	0.8878	0.5187
ifap7	-5.735	-9.748	-4.023	-2.248	-3.165	-1.008	-3.818	-2.475	0.4115	0.1689	-2.075	-2.514	-2.166	-3.279	-0.4878	-5.627	-5.065	-3.723	-4.072	-3.48	-2.974	-4.282	-5.398	-0.05033	-1.891	1.032	-0.8746	0.3193	2.759	1.818	-0.7904	0.9715
ismk1	-11.65	-6.766	-2.312	-3.272	-2.266	-1.578	-3.008	-3.216	-2.489	-0.03753	-4.01	-2.268	-3.945	-4.006	-3.086	-2.863	-3.233	-2.345	-2.164	-5.191	-6.515	-3.574	-4.502	-2.558	-3.591	-0.5766	-0.51	2.663	1.955	1.226	0.2074	-0.03495
ithi2	-8.731	-5.368	-1.262	-0.9141	-3.172	-1.031	-4.791	-2.563	-2.962	-3.076	-5.008	-4.989	-3.907	-8.123	-4.55	-7.966	-4.787	-4.731	-4.772	-4.994	-7.932	-3.74	-4.803	-3.842	-1.496	-0.9175	-1.709	-0.2908	-1.831	1.077	-2.369	-0.7311
irpi1	-9.576	-8.963	-2.21	-4.138	-3.455	-1.236	-1.552	-2.501	1.044	0.1916	-1.274	-1.506	-2.186	-1.115	-1.465	-2.829	-4.27	-2.186	-1.425	-4.227	-4.95	-4.529	-3.345	-0.729	-1.072	-1.36	-0.999	3.726	-0.9899	0.8503	0.5247	0.5134
iylr278c	-7.462	-3.072	0.1021	-1.955	-2.475	-1.22	-3.26	-2.239	1.285	0.3862	-1.767	-1.718	-1.97	-1.324	-2.217	-1.246	-3.042	-2.116	-3.007	-4.262	-3.839	-3.596	-3.663	-1.796	-1.169	-1.278	0.05498	5.735	-0.4631	0.1176	1.733	1.672
iuga3	-4.886	-0.2657	-1.906	1.23	-1.621	-1.789	-2.253	-3.22	2.148	0.2871	-1.469	-1.242	-3.425	-5.855	-2.433	-5.23	-3.213	-3.031	-3.32	-4.019	-5.97	-1.354	-3.538	-3.522	-1.431	-2.597	-1.396	2.745	-0.4007	0.6294	1.024	1.626
iyfl052w	-11.88	-6.209	-1.335	-2.422	-2.887	-1.698	-4.579	-3.291	0.4432	-1.243	-3.209	-3.905	-4.368	-5.184	-3.377	-6.255	-6.487	-4.224	-3.524	-5.548	-6.906	-5.58	-3.83	-3.325	-2.452	-2.679	-0.6876	3.725	-0.8066	1.024	0.272	0.9169
iaca1	-8.632	-2.758	-1.532	0.3505	0.3722	1.043	-3.565	-1.439	-2.657	0.2529	-3.058	-1.489	-2.613	-4.239	-1.426	-4.447	-2.018	-2.376	-1.504	-1.861	-5.045	-1.731	-2.81	-1.97	-4.583	-0.2898	-2.155	0.159	1.77	-0.01583	-1.173	-1.759
irds1	-7.883	-8.284	-1.392	-3.384	-2.605	0.2878	-3.57	-2.691	-0.6643	-0.3937	-2.143	-3.526	-4.241	-7.749	-4.668	-6.046	-5.885	-4.161	-4.662	-6.384	-7.241	-5.396	-4.8	-2.008	-0.6617	-2.3	-0.8612	0.6555	1.21	3.228	0.6678	1.249
iopi1	-0.8028	-5.167	-2.101	1.362	-1.485	-1.222	-5.483	-4.091	-1.909	-1.07	-2.299	-3.599	-4.308	-7.908	-2.641	-8.331	-6.889	-4.776	-5.293	-4.37	-6.322	-4.184	-4.681	-0.8797	-4.263	1.362	-0.3736	0.8566	4.157	1.11	-1.415	0.4215
iydr520c	-13.87	-2.369	-0.1591	1.131	-1.19	-3.225	-4.094	-4.043	-1.74	-1.272	-3.632	-4.205	-4.51	-7.965	-4.501	-6.497	-1.282	-5.759	-4.47	-3.627	-11.37	-2.287	-1.418	-3.25	-4.436	-2.459	-1.317	2.321	0.5371	0.0642	-2.088	-1.794
isig1	-3.914	-3.199	-3.095	-2.407	-0.9121	-0.5761	-2.058	-1.803	-0.9067	-1.455	-3.182	-2.156	-1.589	-2.999	-2.332	-3.791	-6.073	-1.677	-1.777	-1.758	-4.755	-2.452	-3.524	-0.3966	0.1328	-1.558	-1.598	6.257	0.2768	-0.8291	-0.5236	-1.274
isut2	-13.27	-3.798	-1.619	1.204	-1.982	-2.035	-3.314	-1.745	-2.028	-1.882	-3.683	-3.782	-2.541	-5.582	-1.978	-3.792	-0.03095	-3.254	-2.031	-3.084	-4.918	-1.327	-3.33	-2.008	-2.38	-0.3302	-1.67	0.7409	-0.2237	-0.4176	-4.83	-2.926
imig2	-8.249	-3.748	0.3513	1.74	-2.627	-0.8046	-4.241	-2.062	0.8755	-1.563	-1.222	-3.393	-2.372	-4.013	-3.187	-2.111	2.641	-5.453	-5.098	-3.364	-3.569	-3.797	-5.049	-1.07	-0.9716	-0.7004	0.1857	0.9361	2.269	2.707	-1.475	0.7081
irtg1	-6.446	-10.57	-4.07	-5.94	-2.903	-1.809	-2.085	-1.054	0.09114	-0.396	-2.592	-2.291	-3.463	-3.863	-1.845	-4.498	-1.439	-3.288	-2.853	-2.667	-7.007	-5.133	-0.5016	-2.422	-0.6399	-0.05491	0.2723	0.7075	-0.2141	1.305	-1.674	-0.561
ipdc2	-2.723	-7.081	-1.384	-1.735	-1.782	1.76	-3.574	-4.543	-0.5073	-0.4374	-0.02708	-2.042	-1.673	-4.089	-1.92	-6.733	-8.206	-2.574	-3.309	-1.479	-0.9321	-5.288	-5.524	-0.06794	-0.2609	-0.9129	-0.513	-0.8983	1.714	3.949	-0.8423	0.1726
iadr1	-9.511	-10.15	-4.514	-2.872	-1.455	-1.583	-1.531	-2.052	-0.4138	0.6912	-0.1703	-1.552	-4.661	-6.552	-2.76	-4.502	-1.855	-2.255	-1.347	-3.063	-4.262	-1.345	0.3347	-0.2619	0.8795	-1.17	-0.5935	-0.02305	0.8978	-0.1904	-1.206	-0.4879
ikss1	-12.07	-8.369	-2.658	-1.53	-3.004	-1.166	-1.026	-4.377	-1.055	-0.5721	-1.814	-3.336	-2.502	-4.404	-3.69	-4.192	-3.298	-0.9041	-1.817	-4.014	-0.03548	-0.9315	-1.051	-1.49	-2.24	-2.046	-0.2232	-2.75	-0.1017	0.5417	-0.1069	1.066
