# Supplementary material for: Computational study of associations between histone modification and protein-DNA binding in yeast genome by integrating diverse information
Source: BMC Genomics. 2011 Apr 1;12:172. doi: 10.1186/1471-2164-12-172 (PMC3082246; doi:10.1186/1471-2164-12-172)
Supplement: Additional file 4 — AddFile4_18clusters_orf_functional.zip ZIP files. Protein clustering for functional binding target. Here contains results (18clusters_orf_function.html) of 18 clusters for functional binding sites. [file 1471-2164-12-172-S4.ZIP › cluster_ttest_for_chip_histon_data_bindCouple_orf_function.cdtC-9]

	FHL1	GAT3	GAL4	MSN4	HAP4	LEU3	GCN4	ARG81	MBP1	MCM1	NDD1	FKH2	RLM1	SWI4	STB1	YAP6	NRG1	YAP1	CAD1	HSF1	DAL81	SWI5	ACE2	HIR2	HIR1	MET31	BAS1	MSS11	ABF1	SUM1	STE12	DIG1
C-9	-0.63144	1.9981	1.1745	1.6721	2.4963	3.4498	37.6539	12.2371	-2.0191	-0.96079	-2.5862	-3.527	-3.8876	-7.8815	-4.452	-2.3612	-6.0441	1.9466	0.096323	-3.9037	-2.3764	-2.9361	-4.7507	-2.4044	-1.4874	2.8455	3.6141	-0.83979	0.74009	1.6801	-0.80245	0.44818
igcn4	-0.6362	1.997	1.174	1.673	2.497	3.452	37.68	12.23	-2.021	-0.9612	-2.587	-3.528	-3.889	-7.884	-4.455	-2.359	-6.043	1.95	0.09939	-3.904	-2.374	-2.936	-4.751	-2.404	-1.489	2.848	3.616	-0.8391	0.741	1.68	-0.8028	0.4481
