# Supplementary material for: Computational study of associations between histone modification and protein-DNA binding in yeast genome by integrating diverse information
Source: BMC Genomics. 2011 Apr 1;12:172. doi: 10.1186/1471-2164-12-172 (PMC3082246; doi:10.1186/1471-2164-12-172)
Supplement: Additional file 4 — AddFile4_18clusters_orf_functional.zip ZIP files. Protein clustering for functional binding target. Here contains results (18clusters_orf_function.html) of 18 clusters for functional binding sites. [file 1471-2164-12-172-S4.ZIP › README.txt]

1.	Open "supFile1_18clusters_orf_function.html" to view 18 protein cluters.
2.	T-values to 18 protein clusters are available in file "clusters18_orf_function.txt".
3.	Inferred protein-histone modificaiton interaction network is shown in file
	Figure5_18clusters_orf_function_network_p003_GGM_unrestrict_noarraw.jpg.
