# Supplementary material for: Computational study of associations between histone modification and protein-DNA binding in yeast genome by integrating diverse information
Source: BMC Genomics. 2011 Apr 1;12:172. doi: 10.1186/1471-2164-12-172 (PMC3082246; doi:10.1186/1471-2164-12-172)
Supplement: Additional file 5 — AddFile5_18clusters_orf_nonfunctional.zip ZIP files. Protein clustering for non-functional binding target. Here contains results (8clusters_orf_unfunction.html) of 18 clusters for non-functional binding sites. [file 1471-2164-12-172-S5.ZIP]

Archive with 58 entries (58 files):
- C-10.eps
- C-10.png
- C-11.eps
- C-11.png
- C-12.eps
- C-12.png
- C-13.eps
- C-13.png
- C-14.eps
- C-14.png
- C-15.eps
- C-15.png
- C-16.eps
- C-16.png
- C-17.eps
- C-17.png
- C-18.eps
- C-18.png
- C-1.eps
- C-1.png
- C-2.eps
- C-2.png
- C-3.eps
- C-3.png
- C-4.eps
- C-4.png
- C-5.eps
- C-5.png
- C-6.eps
- C-6.png
- C-7.eps
- C-7.png
- C-8.eps
- C-8.png
- C-9.eps
- C-9.png
- cluster_ttest_for_chip_histon_data_bindCouple_orf_unfunction.cdtC-1
- cluster_ttest_for_chip_histon_data_bindCouple_orf_unfunction.cdtC-10
- cluster_ttest_for_chip_histon_data_bindCouple_orf_unfunction.cdtC-11
- cluster_ttest_for_chip_histon_data_bindCouple_orf_unfunction.cdtC-12
- cluster_ttest_for_chip_histon_data_bindCouple_orf_unfunction.cdtC-13
- cluster_ttest_for_chip_histon_data_bindCouple_orf_unfunction.cdtC-14
- cluster_ttest_for_chip_histon_data_bindCouple_orf_unfunction.cdtC-15
- cluster_ttest_for_chip_histon_data_bindCouple_orf_unfunction.cdtC-16
- cluster_ttest_for_chip_histon_data_bindCouple_orf_unfunction.cdtC-17
- cluster_ttest_for_chip_histon_data_bindCouple_orf_unfunction.cdtC-18
- cluster_ttest_for_chip_histon_data_bindCouple_orf_unfunction.cdtC-2
- cluster_ttest_for_chip_histon_data_bindCouple_orf_unfunction.cdtC-3
- cluster_ttest_for_chip_histon_data_bindCouple_orf_unfunction.cdtC-4
- cluster_ttest_for_chip_histon_data_bindCouple_orf_unfunction.cdtC-5
- cluster_ttest_for_chip_histon_data_bindCouple_orf_unfunction.cdtC-6
- cluster_ttest_for_chip_histon_data_bindCouple_orf_unfunction.cdtC-7
- cluster_ttest_for_chip_histon_data_bindCouple_orf_unfunction.cdtC-8
- cluster_ttest_for_chip_histon_data_bindCouple_orf_unfunction.cdtC-9
- supFile2_18clusters_orf_unfunction.html
- clusters18_orf_unfunction.txt
- Figure6_18clusters_orf_unfunction_network_p003_GGM_unrestrict_noarraw.jpg
- README.txt
