# Supplementary material for: Computational study of associations between histone modification and protein-DNA binding in yeast genome by integrating diverse information
Source: BMC Genomics. 2011 Apr 1;12:172. doi: 10.1186/1471-2164-12-172 (PMC3082246; doi:10.1186/1471-2164-12-172)
Supplement: Additional file 5 — AddFile5_18clusters_orf_nonfunctional.zip ZIP files. Protein clustering for non-functional binding target. Here contains results (8clusters_orf_unfunction.html) of 18 clusters for non-functional binding sites. [file 1471-2164-12-172-S5.ZIP › cluster_ttest_for_chip_histon_data_bindCouple_orf_unfunction.cdtC-10]

	CAD1	GAL4	HAP4	GAT3	MSN4	FHL1	MCM1	YAP6	NRG1	HSF1	MBP1	SWI4	ACE2	NDD1	FKH2	STB1	YAP1	SWI5	DAL81	BAS1	GCN4	HIR1	LEU3	HIR2	ARG81	MET31	RLM1	STE12	DIG1	SUM1	MSS11	ABF1
C-10	-1.9639	-8.8224	-4.9574	-6.0409	-1.578	-4.9056	-0.53672	-5.6903	-2.1178	-3.7838	-3.4591	-6.1787	-6.3922	-4.8996	-3.0981	-1.5003	-1.5949	-4.9267	-2.4603	-2.4329	-0.57901	0.55545	0.85632	1.064	2.3197	1.8275	-0.76701	0.91122	0.6697	0.72782	0.26479	1.4911
ihog1	2.138	-9.025	-5.113	-5.621	0.4954	-5.07	-1.028	-5.514	0.4979	-5.418	-0.6516	-6.966	-4.75	-3.418	-3.05	-2.2	-0.3847	0.44	-2.203	1.134	-1.842	3.149	2.835	3.88	5.929	1.464	0.2433	1.098	1.194	-0.4303	-1.732	-0.4436
isrd1	-0.7725	-9.662	-3.709	-5.383	-1.462	-0.8326	-2.818	-7.373	3.021	-5.222	-0.7849	-6.087	-4.869	-3.998	-2.461	1.543	-2.528	-1.393	-1.993	2.946	-0.8658	1.983	-1.477	1.919	2.543	4.267	2.092	1.022	1.649	1.238	-1.123	0.9658
irtg1	-0.8656	-9.259	-3.756	-5.627	-1.422	-1.456	-0.0666	-4.011	1.488	-2.457	-0.5988	-3.365	-6.188	-3.968	-0.6039	-0.4591	-1.053	-1.48	-2.038	-1.312	-1.813	1.73	1.99	-0.2747	0.176	3.635	0.3535	-0.4025	-1.454	0.7955	-1.234	0.5905
ispt2	-3.408	-6.881	-4.146	-6.256	1.071	-2.571	-2.821	-8.432	-2.097	-3.013	-2.334	-7.827	-3.399	-3.93	-3.193	-0.3576	-0.7832	-3.373	-1.611	-2.831	-1.699	-0.7957	6.147	4.559	5.83	4.598	0.9982	0.736	-0.1266	0.1207	-0.5927	-3.247
iask10	-1.247	-8.498	-3.292	-1.619	-0.9515	-6.188	-1.521	-8.368	-2.05	-4.743	-3.978	-9.065	-8.561	-5.746	-4.74	-1.231	-2.233	-4.567	-3.848	-4.778	-2.089	-0.3191	1.846	3.098	6.731	5.08	0.07359	1.991	2.15	0.6243	-0.2372	1.43
iwtm1	-0.835	-11.01	-5.162	-3.88	-1.899	-8.193	-1.925	-9.274	-3.909	-6.409	-4.264	-10.24	-10.22	-7.107	-6.47	-2.694	-3.099	-5.638	-3.888	-3.816	-2.26	0.621	1.049	1.387	4.083	1.853	-1.516	0.8879	1.15	0.8313	-0.2527	2.673
imds3	-2.034	-7.638	-5.792	-5.098	-1.556	-5.929	-0.998	-8.333	-3.439	-6.255	-4.778	-8.558	-9.761	-7.207	-4.815	-2.466	-2.607	-6.373	-4.418	-3.694	-0.3337	1.396	0.3224	5.218	5.629	2.554	-0.8121	1.154	1.749	-0.8226	0.4637	0.3941
iydr049w	-0.2767	-4.519	-3.385	-2.814	-0.2104	-5.532	-1.376	-5.636	-2.084	-3.871	-2.867	-6.713	-7.393	-5.887	-2.186	-1.515	-1.143	-4.852	-3.85	-2.626	-0.471	3.182	0.2857	1.618	1.447	1.931	0.3628	1.02	1.745	2.019	0.1257	0.826
iupc2	1.221	-5.819	-3.036	-3.268	0.6805	-3.215	-2.011	-4.882	-2.122	-3.546	-2.978	-6.134	-5.399	-5.347	-2.284	-3.189	-0.4648	-4.079	-1.813	-2.728	-0.6978	1.196	1.267	1.887	0.9288	2.954	1.156	1.821	1.919	2.425	-1.143	-0.1051
itye7	-3.015	-7.771	-2.264	-4.925	-1.809	-5.13	0.06765	-5.685	-3.517	-1.918	-2.54	-5.679	-6.856	-3.22	0.05508	-1.345	0.8122	-3.93	-1.333	-3.571	0.1602	-0.1525	2.93	2.672	3.578	2.85	1.38	2.758	1.706	0.04924	0.3886	1.945
ihac1	-2.604	-10.79	-5.833	-7.208	-1.152	-6.158	-2.554	-7.604	-2.878	-2.884	-3.223	-7.754	-7.668	-4.734	-2.704	-2.023	-1.609	-4.718	-2.931	-3.173	0.8133	0.4317	3.336	2.25	5.189	3.183	1.905	2.418	0.5354	2.945	-1.46	1.502
ifap7	-2.561	-8.771	-5.731	-7.365	-0.7034	-1.771	-0.4026	-5.201	-3.739	-4.104	-4.168	-7.24	-8.688	-7.049	-2.644	-2.421	-2.755	-5.58	-1.619	-4.617	-1.414	-0.6787	0.8245	-0.5117	-0.6121	3.707	1.171	0.591	1.54	0.9348	0.5342	0.3498
imet28	-2.167	-7.768	-5.833	-6.378	-1.838	-4.563	0.3107	-3.864	-2.176	-3.812	-3.24	-5.633	-4.854	-4.513	-4.265	-0.8864	0.1192	-3.198	-2.586	-0.9025	0.7372	-2.132	-0.1062	0.7201	1.234	-1.264	-3.611	0.7076	0.3391	1.374	1.191	0.2858
indt80	-3.403	-7.936	-5.039	-5.48	-2.154	-5.16	-0.2586	-5.27	-1.755	-2.986	-3.9	-5.119	-4.474	-3.736	-2.261	-1.985	-1.796	-4.38	-1.496	-2.96	-0.06023	-1.619	-0.04375	0.5036	2.569	0.2558	-2.681	-0.09213	-0.6941	0.6212	0.1431	1.38
iyer051w	-1.974	-7.434	-5.896	-6.832	-1.919	-5.015	-0.4421	-6.099	-2.484	-4.237	-4.266	-6.525	-7.58	-6.44	-3.376	-1.83	-1.891	-6.25	-3.582	-2.429	-0.566	2.082	0.4851	2.284	2.662	3.174	-0.3393	1.644	0.9748	0.8524	0.315	1.458
igal80	-2.726	-9.748	-6.705	-6.809	-2.421	-6.145	0.1003	-4.712	-2.559	-4.757	-4.815	-6.141	-7.523	-5.037	-3.337	-0.8991	-1.52	-6.915	-2.698	-3.746	0.3832	0.8267	1.249	1.691	3.384	1.677	-0.684	1.087	1.124	1.708	0.8164	3.025
igal3	-3.49	-9.117	-5.038	-5.476	-1.419	-5.863	-0.2369	-5.458	-2.562	-4.487	-5.411	-6.172	-6.564	-5.555	-4.302	-2.324	-1.246	-6.699	-2.259	-2.593	-0.5364	1.005	2.185	1.489	3.177	2.755	-1.066	0.8362	0.9521	1.063	1.022	1.834
iybl054w	-2.525	-9.738	-5.729	-6.631	-2.264	-7.309	-1.171	-6.581	-4.156	-5.498	-4.75	-8.159	-7.723	-6.47	-5.348	-1.967	-3.713	-7.566	-3.9	-4.358	-2.442	-0.6744	-0.9795	0.3749	2.436	1.483	-3.837	0.07651	0.2203	-1.39	1.561	2.674
isnf1	-2.438	-11.59	-6.837	-8.496	-2.446	-7.711	-1.714	-5.468	-3.009	-5.122	-6.506	-7.233	-8.519	-6.906	-5.458	-2.982	-3.822	-8.835	-2.666	-4.659	-1.367	0.3031	-0.5958	0.4288	1.207	1.25	-3.865	-0.538	1.544	1.511	0.9158	2.843
ieds1	-3.134	-8.09	-6.149	-7.296	-2.843	-5.319	-0.5911	-5.178	-2.952	-3.196	-3.597	-6.133	-6.593	-5.376	-2.878	-1.191	-1.678	-6.164	-4.127	-2.783	-0.8766	0.4597	-0.6522	-0.001247	1.676	1.063	-1.144	-0.1782	-0.173	0.3442	1.157	2.026
iybr239c	-1.616	-8.1	-5.593	-7.519	-2.567	-5.847	-0.5014	-8.876	-4.391	-5.242	-4.487	-8.548	-9.868	-7.653	-4.435	-2.458	-1.884	-7.237	-3.534	-2.141	-1.044	0.8977	-1.025	-2.181	-1.166	0.9473	-2.853	1.302	0.3198	-0.5286	1.342	1.263
ipdr3	-2.367	-8.76	-4.78	-4.653	-1.551	-5.294	-0.7747	-4.527	-2.577	-0.6967	-3.85	-5.635	-4.096	-4.843	-3.222	-1.056	-2.047	-6.244	-2.254	-0.6302	0.7736	-0.6422	0.8195	-1.093	-0.4125	-0.6311	-2.579	0.2804	0.04036	1.668	-0.4439	1.336
ippr1	-1.709	-7.57	-4.291	-3.22	-1.775	-5.481	-2.652	-3.832	-2.007	-2.756	-3.639	-4.353	-5.984	-4.538	-3.219	-1.441	-2.439	-4.936	-1.24	-3.167	0.2147	1.368	-0.8899	-0.2959	1.027	-2.147	-3.289	-0.6503	0.3663	3.017	0.1248	3.471
ihap3	-1.026	-10.39	-3.398	-7.582	-1.881	-1.803	-4.115	-7.48	-1.76	-5.915	-5.291	-8.857	-6.974	-7.447	-4.818	-2.022	-2.631	-6.41	-3.182	-0.8284	-0.4278	2.341	-1.125	1.266	3.654	1.138	1.257	-0.2485	1.069	1.131	-0.8492	2.134
iyfl044c	-1.071	-8.058	-4.124	-6.676	-2.33	-4.422	-2.493	-6.649	-0.4279	-5.606	-2.018	-5.508	-5.708	-4.397	-5.679	-0.3309	-1.323	-2.426	-1.673	0.9114	-0.3896	1.525	0.02844	1.691	2.075	0.6093	-0.8851	-1.009	1.238	0.4547	2.197	-0.5745
isip4	-1.633	-10.85	-7.353	-10.09	-1.442	-5.654	-1.068	-2.823	-2.337	-1.771	-3.191	-2.687	-4.354	-2.748	-2.432	-0.2133	-0.6919	-4.758	-1.703	-3.562	-1.337	0.7913	2.843	-0.6247	2.115	0.9436	-0.9755	1.804	0.1736	-1.84	0.3235	3.112
irts2	-2.539	-10.44	-5.236	-8.8	-2.599	-4.84	2.758	-1.893	-0.5089	-1.658	-3.208	-1.764	-3.15	-2.277	-1.728	-1.532	-0.7716	-6.471	-0.5589	-2.617	0.4596	1.08	-0.8513	0.4339	0.5693	0.2143	-3.022	1.196	0.5809	0.1445	1.566	2.883
iyjl206c	-1.225	-9.81	-5.154	-6.136	-0.6298	-6.296	10.43	-5.353	-0.9491	-4.669	-0.1368	-3.79	-2.709	-0.6197	-2.657	-0.4863	-1.929	-0.3024	-3.784	0.6103	-1.035	1.195	-0.975	-0.9711	0.3228	0.7731	-1.74	0.2559	-1.423	0.543	0.7747	1.579
irtg3	-0.9507	-10.19	-2.754	-2.53	-0.9535	-3.077	2.212	-2.778	-0.4291	-1.911	-2.468	-4.67	-5.829	-3.669	1.11	-2.059	0.006659	-5.008	0.002731	-2.5	0.684	0.6329	5.811	1.224	1.861	4.696	3.632	4.032	0.03556	0.766	0.3986	2.538
