# Supplementary material for: Computational study of associations between histone modification and protein-DNA binding in yeast genome by integrating diverse information
Source: BMC Genomics. 2011 Apr 1;12:172. doi: 10.1186/1471-2164-12-172 (PMC3082246; doi:10.1186/1471-2164-12-172)
Supplement: Additional file 5 — AddFile5_18clusters_orf_nonfunctional.zip ZIP files. Protein clustering for non-functional binding target. Here contains results (8clusters_orf_unfunction.html) of 18 clusters for non-functional binding sites. [file 1471-2164-12-172-S5.ZIP › cluster_ttest_for_chip_histon_data_bindCouple_orf_unfunction.cdtC-11]

	CAD1	GAL4	HAP4	GAT3	MSN4	FHL1	MCM1	YAP6	NRG1	HSF1	MBP1	SWI4	ACE2	NDD1	FKH2	STB1	YAP1	SWI5	DAL81	BAS1	GCN4	HIR1	LEU3	HIR2	ARG81	MET31	RLM1	STE12	DIG1	SUM1	MSS11	ABF1
C-11	-1.2195	-0.03825	3.2133	3.8021	0.56189	2.1833	0.55535	-0.67899	0.31753	-2.4571	-1.8774	-2.1985	-2.2807	-2.2477	0.38985	0.23583	0.12313	-3.4516	4.0065	-2.0765	-0.56395	0.017418	5.1068	5.0603	4.6825	5.8292	4.3631	2.4008	1.3928	-0.37239	-0.2361	-0.95226
iyml081w	-3.017	-7.064	-1.063	-4.181	0.02264	1.192	4.15	-1.086	-0.2931	0.5352	-1.515	-2.247	-0.9608	-0.9657	2.866	1.81	2.122	-6.657	3.666	-4.826	-1.028	0.3256	5.705	4.059	4.128	7.215	7.054	3.549	1.34	-0.7085	-1.266	1.652
itec1	3.073	6.229	4.41	6.235	0.8757	1.588	2.408	-1.266	1.36	-3.048	0.4657	-0.7189	-0.7984	0.5487	1.276	0.6323	-0.9386	-1.026	-1.035	-2.881	-3.053	0.6572	2.02	2.817	3.512	3.683	3.651	11.26	6.407	0.5834	-0.1636	0.9007
istp4	-2.103	1.609	3.701	3.321	1.312	0.4784	1.223	3.959	0.3054	-3.71	-1.965	-2.214	-3.089	-2.397	-0.4628	-1.281	-0.1641	-2.015	0.7442	-2.793	-2.328	-0.65	2.473	2.252	1.505	5.068	6.578	0.8178	1.357	-0.5548	-0.8436	-1.27
iyox1	-2.065	-2.563	2.582	2.479	0.9053	0.6775	5.08	4.538	4.408	-4.245	0.777	-1.657	-2.455	-0.6078	3.128	0.2617	1.865	-3.699	1.739	-3.076	-1.614	-0.7015	6.83	5.531	7.793	7.409	7.228	2.849	1.672	-0.849	-0.0259	-1.297
ihir2	-1.612	0.9974	4.009	5.198	-0.0218	2.314	-1.016	1.934	-0.1294	-2.119	-4.254	-2.798	-4.234	-4.422	-2.48	-1.681	-0.3342	-5.608	1.724	-3.019	0.4726	2.52	6.139	14.09	5.899	4.978	3.653	1.66	1.132	0.437	0.1242	-2.822
ihms1	0.0793	0.4834	4.895	3.653	0.1953	5.673	-1.29	0.8895	0.6464	-1.974	-1.502	0.2716	-2.325	-2.432	2.166	1.716	0.8235	-4.157	4.266	-0.3763	0.6617	0.07327	5.296	4.607	6.689	6.438	4.211	1.417	0.03146	-0.9877	-0.01055	-4.085
ihir3	-1.411	1.83	4.753	6.935	0.8422	4.187	0.243	0.2073	0.8306	-3.196	-1.867	-1.948	-1.167	-2.162	0.3231	0.2879	1.612	-3.096	1.765	-3.64	-0.6254	-0.1313	6.971	8.837	6.426	8.984	6.507	3.575	0.8608	-0.1555	-0.5531	-0.4287
ispt23	-0.9191	0.2558	2.606	6.017	0.5646	0.3335	-0.9508	-2.2	-0.04692	-4.508	-0.9598	-4.45	-4.297	-2.391	-0.7337	-0.619	1.394	-0.7367	-1.249	-3.212	-2.146	-0.9372	5.961	4.176	6.484	5.909	5.058	2.45	1.29	-0.9093	0.2635	-1.262
ihal9	-1.613	-3.239	3.236	3.939	0.6513	-0.3957	-0.1843	-1.99	0.2741	-0.5404	-3.811	-3.958	-3.389	-3.118	-1.025	-0.1154	0.1138	-5.49	0.4749	-4.135	-1.61	-0.4098	4.106	5.146	7.566	8.483	4.985	3.314	1.953	2.293	-0.8367	1.865
ileu3	-2.181	0.392	2.671	2.77	2.19	5.273	0.06091	-4.11	-2.275	-2.457	-2.801	-4.5	-2.293	-1.567	2.079	-1.089	-1.424	-3.766	1.69	-3.133	-1.557	-1.556	12.18	1.691	3.129	7.039	3.959	1.461	0.4136	0.7351	0.7597	0.4672
istp2	-1.237	2.075	4.324	5.28	0.5559	1.576	-2.756	-4.648	-0.6885	-2.849	-2.299	-3.062	-1.435	-3.45	-1.72	0.4323	-1.913	-2.134	7.262	0.9377	0.3096	-1.129	1.008	4.691	2.853	2.394	0.3645	-1.231	0.4366	-1.824	0.3769	-3.028
istp1	-1.877	-3.179	0.9052	2.049	-1.272	1.778	0.7646	-4.971	1.083	-3.676	-2.781	-3.822	-5.008	-4.845	-1.28	1.37	-0.7621	-3.697	7.962	3.789	0.2175	3.446	3.253	2.627	3.272	4.374	3.017	2.61	1.742	-1.308	-0.8031	0.6885
idal81	-1.098	0.1457	3.36	3.772	0.07677	2.337	1.288	0.2535	-0.1898	-0.9104	-1.194	2.001	0.7502	-1.382	1.226	1.592	-0.6702	-2.696	21.45	0.3574	3.928	-0.3983	3.208	3.241	1.161	3.158	1.257	-1.231	0.4313	-1.933	-0.3832	-2.845
