# Supplementary material for: Computational study of associations between histone modification and protein-DNA binding in yeast genome by integrating diverse information
Source: BMC Genomics. 2011 Apr 1;12:172. doi: 10.1186/1471-2164-12-172 (PMC3082246; doi:10.1186/1471-2164-12-172)
Supplement: Additional file 5 — AddFile5_18clusters_orf_nonfunctional.zip ZIP files. Protein clustering for non-functional binding target. Here contains results (8clusters_orf_unfunction.html) of 18 clusters for non-functional binding sites. [file 1471-2164-12-172-S5.ZIP › cluster_ttest_for_chip_histon_data_bindCouple_orf_unfunction.cdtC-13]

	CAD1	GAL4	HAP4	GAT3	MSN4	FHL1	MCM1	YAP6	NRG1	HSF1	MBP1	SWI4	ACE2	NDD1	FKH2	STB1	YAP1	SWI5	DAL81	BAS1	GCN4	HIR1	LEU3	HIR2	ARG81	MET31	RLM1	STE12	DIG1	SUM1	MSS11	ABF1
C-13	-0.21329	1.5414	1.4328	1.2042	1.7136	0.79802	1.1865	1.6672	0.91649	3.3821	3.6399	4.1075	5.3135	4.7168	3.4374	0.34086	3.2437	4.9867	0.6283	0.44297	0.056534	0.78705	0.25682	-0.60724	-0.81827	0.5743	1.5727	0.11024	-0.44549	-0.503	-0.36133	0.54975
imsn4	-0.7544	6.321	3.838	6.796	7.872	2.199	-0.6325	-1.099	-2.263	4.265	1.677	0.2453	2.236	1.582	0.7466	-2.44	2.32	5.239	0.5388	-0.3218	-1.027	6.64	-0.03125	-1.261	0.2181	1.196	2.535	1.643	0.001856	-1.923	-0.02983	-0.7003
ihap1	-0.8841	4.103	9.152	6.07	0.4714	-1.487	0.3738	2.09	0.5692	1.412	0.9947	4.369	2.679	5.15	2.249	0.5883	2.175	0.7188	1.151	-2.657	-1.002	-0.3959	-0.002024	1.447	1.24	0.935	4.006	-0.2134	0.1584	1.31	0.945	2.95
iume6	0.06512	-2.025	0.6873	-1.66	0.1879	-0.6487	1.425	1.406	1.014	2.814	1.684	3.269	3.304	3.555	1.733	0.1769	-1.743	6.423	4.241	1.663	2.047	-0.5795	-0.6992	-0.9481	-0.4941	1.503	0.5152	-1.669	-0.6264	-0.8096	-0.6452	2.249
ifkh1	-1.258	-2.008	-1.907	-1.651	1.845	-2.042	4.463	-0.3785	1.377	1.85	6.796	3.996	5.932	9.146	11.8	2.225	2.2	3.997	-1.809	-0.1351	0.7112	0.5299	1.326	0.6873	0.6057	1.099	0.9876	2.045	0.9755	-0.5751	0.8831	3.42
iskn7	-1.207	-1.81	-0.7789	-3.149	0.5875	1.723	1.258	5.944	0.2221	3.238	4.418	7.081	6.987	4.678	2.918	1.637	2.415	1.728	1.833	-0.9157	-0.2525	-0.5732	1.726	-1.051	-0.3101	0.4785	2.542	-1.465	-0.782	-1.421	0.3153	-2.658
iino4	0.4166	0.07706	0.08569	-1.028	-0.5711	2.947	1.889	5.867	3.216	3.655	2.711	5.181	3.432	4.355	2.823	1.447	0.5991	0.847	-0.4077	0.4881	0.3291	0.4764	0.05363	-0.9962	-3.324	-2.247	1.62	0.08428	-1.771	1.03	-0.8756	2.64
iyap1	-0.9841	-3.794	-1.723	-2.024	1.724	2.619	3.279	1.927	1.025	4.733	4.074	4.305	5.401	4.081	5.713	-0.9766	16.84	1.698	0.6667	0.3172	0.4305	1.805	2.707	1.723	-0.6322	3.871	2.032	2.427	0.0123	-0.7621	-2.365	-1.98
iswi5	1.228	3.499	1.279	4.471	4.858	2.122	-0.1427	-2.038	0.4916	1.472	7.274	5.429	10.52	5.217	3.701	-0.4159	2.72	21.41	-0.2851	1.749	-0.6012	1.899	-0.1533	-1.421	-2.252	1.108	0.007248	0.155	-0.5908	-1.261	1.218	-1.756
ixbp1	0.7324	6.576	3.229	3.323	0.4574	-0.1711	-0.4114	1.658	1.641	4.926	3.026	3.897	6.153	4.74	0.5898	0.695	0.5501	5.125	0.6989	2.184	-0.2442	-0.8635	-1.644	-2.659	-1.73	-1.198	1.034	-0.8605	-0.9059	-0.5201	-1.085	0.7056
itos8	1.236	9.373	4.004	5.787	1.245	0.7388	-1.613	-0.7008	1.282	4.87	2.897	1.947	6.015	3.717	-0.3832	-0.3584	0.4122	6.423	-0.8147	1.962	-0.5183	-0.03391	-2.1	-2.157	-1.623	-2.099	0.3579	-1.669	-1.129	0.3754	-1.258	1.607
