# Supplementary material for: Computational study of associations between histone modification and protein-DNA binding in yeast genome by integrating diverse information
Source: BMC Genomics. 2011 Apr 1;12:172. doi: 10.1186/1471-2164-12-172 (PMC3082246; doi:10.1186/1471-2164-12-172)
Supplement: Additional file 5 — AddFile5_18clusters_orf_nonfunctional.zip ZIP files. Protein clustering for non-functional binding target. Here contains results (8clusters_orf_unfunction.html) of 18 clusters for non-functional binding sites. [file 1471-2164-12-172-S5.ZIP › cluster_ttest_for_chip_histon_data_bindCouple_orf_unfunction.cdtC-4]

	CAD1	GAL4	HAP4	GAT3	MSN4	FHL1	MCM1	YAP6	NRG1	HSF1	MBP1	SWI4	ACE2	NDD1	FKH2	STB1	YAP1	SWI5	DAL81	BAS1	GCN4	HIR1	LEU3	HIR2	ARG81	MET31	RLM1	STE12	DIG1	SUM1	MSS11	ABF1
C-4	-0.42583	-0.79054	-0.13066	0.7562	0.4123	-1.0956	-1.4063	-2.8715	-0.7284	-2.3905	-1.9281	-3.7995	-3.1553	-2.6175	-1.952	-0.75867	-1.5654	-1.4815	-0.83242	0.41128	-0.803	0.15147	0.57621	0.1539	0.48274	1.7811	0.92368	0.07132	0.58598	0.3248	0.28791	-0.26991
imss11	-0.1298	1.24	1.018	0.9983	-0.4506	-0.3387	-0.464	1.195	-1.57	-3.143	-3.346	-1.879	-3.866	-2.611	-1.925	-1.358	-2.473	-4.082	0.171	-0.06676	-2.077	-0.8967	-2.118	-0.8281	-0.9653	-0.3552	-1.923	-2.961	-1.254	0.07693	10.01	-2.468
irfx1	-0.7547	0.7141	0.1545	0.5013	0.173	1.247	-2.723	-3.103	-2.509	-2.696	-2.449	-4.29	-2.078	-3.644	-1.688	1.383	-0.2031	-2.111	-0.7173	2.292	0.3517	-1.129	-0.5828	-0.6903	0.1665	0.2034	-0.09421	-1.797	0.7287	0.2743	0.6855	-1.563
imig3	-1.82	-3.301	-0.2589	0.3748	1.242	-6.692	-2.815	4.221	-0.2728	-5.135	-2.683	-5.658	-6.684	-2.788	-2.491	-0.3171	-0.4265	-2.062	-1.771	-4.449	-2.707	-0.821	2.864	1.691	5.024	4.457	5.62	1.503	1.501	0.8787	-1.196	-2.929
imig2	0.01471	-2.113	-1.814	1.818	0.1539	-3.365	-2.259	1.544	0.7275	-4.359	-3.086	-3.683	-3.751	-4.06	-2.83	-2.136	-1.575	-5.213	0.5025	-2.092	-0.6942	-1.204	1.277	-1.382	1.098	1.236	2.216	-0.05196	1.459	1.824	0.9593	-0.7349
isnt2	-1.778	0.2788	0.1872	0.2017	3.392	-0.1161	-0.3994	-3.135	-2.115	-3.388	-2.746	-5.615	-6.161	-1.744	-2.519	-2.128	-2.595	-2.446	-1.035	-2.324	-1.882	-0.8161	-0.9784	-2.14	-2.997	1.376	1.801	-0.642	0.8814	1.092	0.5848	0.7889
istb5	-0.1525	-1.106	-1.024	0.4104	-0.7344	-2.105	-2.249	-2.329	0.03322	-0.3957	-2.226	-5.83	-3.446	-4.271	-3.119	-2.235	0.05419	-5.404	-0.8289	-3.021	-0.3491	-0.007032	-0.01132	0.3557	1.121	3.643	0.4086	0.1872	1.562	2.467	0.8195	1.638
ia1(mata1)	-0.1246	-1.978	1.426	3.653	0.6686	-3.05	-1.257	-6.586	-3.05	-5.519	-3.641	-4.539	-5.45	-5.151	-2.993	-1.422	-2.304	-2.958	-0.7898	-0.74	-2.237	-0.4898	2.464	1.456	1.445	-0.03248	0.4471	0.2618	1.541	-1.992	-0.1845	-0.1749
iuga3	2.225	-0.2532	-0.02003	0.7864	1.408	-2.891	-0.5325	-6.581	-1.966	-4.144	-3.259	-7.119	-4.733	-4.481	-1.115	-3.152	-2.693	0.8226	-2.907	-0.9305	-1.222	0.1132	0.739	-2.519	-0.3926	-0.1702	-0.3117	0.5743	0.3534	-1.789	-0.5317	-0.3811
isut2	-0.7441	-3.194	-1.455	0.06738	-1.564	-4.329	-0.8173	0.9685	-1.582	-2.65	-2.529	-4.104	-3.886	-2.751	-4.745	-1.237	-2.404	-0.9469	-2.006	-1.325	-1.826	-3.078	-1.74	-1.435	-0.6109	-1.143	-1.364	-1.511	-0.4071	-1.826	0.6232	0.1405
ihsf1	-0.7142	-2.766	-1.741	-3.512	-2.792	-2.541	0.03302	-3.064	-0.892	1.77	-3.087	-2.083	-6.568	-5.133	-1.751	-0.563	-1.311	-4.624	-1.927	-0.4209	-0.08697	1.42	0.5106	1.481	0.09641	1.97	-0.8389	0.452	2.147	-0.8663	1.82	0.8218
ireb1	-0.996	-0.1464	1.075	0.5144	-0.8147	-1.117	-1.635	-6.047	-1.464	-0.6344	-3.454	-6.684	-3.308	-3.513	-1.599	-2.801	-1.786	-3.702	-1.63	-1.396	-0.5326	2.488	-0.6426	0.168	1.773	1.229	1.212	0.6706	0.4365	-0.008478	-1.203	-0.05257
igcr1	-0.727	-1.206	-0.2222	0.9282	-0.3359	2.043	-2.504	-2.993	-2.288	-0.1925	-1.561	-3.709	-2.688	-3.153	-1.927	-1.406	-1.893	-2.819	-0.2892	-0.9726	-1.294	-0.06667	-0.8298	0.05801	0.8259	-0.1908	-0.2069	-1.619	-1.164	-0.6707	-0.5239	-1.048
ipip2	-0.1273	-2.936	-2.74	-0.1517	0.8795	-0.875	-2.886	-3.3	-2.04	-0.5847	-1.618	-2.91	-1.692	-2.828	-1.829	1.03	-2.269	-0.306	-0.9099	-0.9106	1.402	0.4573	3.546	1.218	-0.8709	2.318	0.4591	0.5472	1.407	0.7011	-0.185	0.06416
imet32	-0.7665	-3.788	-0.8389	0.2378	-0.01499	0.07113	-2.218	-3.316	-0.4867	-1.204	-0.653	-2.38	-2.15	-1.727	0.06395	1.261	0.8751	-1.764	0.01618	-0.9859	1.409	-0.6151	2.578	1.057	1.251	6.838	2.294	1.338	0.8012	0.5605	-2.384	-0.1147
ibas1	-2.394	-0.7353	1.373	-0.14	-0.9858	1.997	-1.269	0.4226	0.8041	-4.353	-1.539	-2.085	-4.916	-3.117	-1.637	0.7578	-0.5838	-1.182	-0.4904	18.34	0.1618	3.704	2.674	2.007	3.865	2.99	3.247	0.6465	0.2823	-0.4894	-0.7273	-0.1521
igcr2	1.013	-3.583	-1.225	-3.458	0.07972	1.46	-0.8856	-4.299	4.426	-2.551	-0.2059	-3.568	-4.428	-1.688	-1.282	1.723	-0.8558	-0.5109	0.6159	2.724	-1.096	0.09354	0.8257	3.699	1.897	4.969	4.55	2.133	1.737	0.5226	-0.0568	0.6624
ifzf1	0.9791	-2.996	-0.02908	-1.577	0.4264	0.6259	-0.4384	-6.975	2.965	-4.147	-0.8333	-2.661	-3.003	-0.8644	-2.303	2.43	-1.208	1.784	-0.4995	4.008	-0.7327	1.687	0.6927	1.535	0.7275	4.311	4.193	1.443	-0.2793	0.7422	-1.301	0.1752
ihap2	-2.27	-4.329	0.8973	-3.429	0.03085	2.405	-0.5378	-3.07	-2.104	-1.129	-1.447	-4.678	-3.525	-2.793	-0.8262	1.139	-1.82	-5.05	-0.435	5.299	-2.495	2.713	1.018	2.595	1.479	4.551	1.763	-1.043	-0.0324	-0.3841	-0.5709	0.7729
imsn2	-2.596	-0.3774	0.8875	2.484	1.879	0.4842	-0.559	-1.418	-1.571	-0.6431	-1.552	-2.912	-1.362	-2.877	0.828	0.03053	-1.457	-1.134	0.7182	-0.879	-0.6544	0.5867	-0.6696	0.1958	-0.5131	1.252	-0.4224	1.856	0.6372	-1.878	1.008	-1.267
iusv1	0.3394	2.377	-0.1421	2.531	1.893	0.4967	-0.1032	-2.409	-0.9131	-2.808	-1.637	-2.361	-2.63	-3.637	-2.832	-1.329	-3.355	1.048	-0.8117	-1.681	-1.083	-1.514	-1.99	-0.661	-0.9502	-1.107	-1.13	-0.9953	0.8976	1.525	-1.847	-0.7918
iypr196w	-1.922	3.113	3.543	3.726	2.048	1.838	-0.9209	-3.627	-2.461	-2.537	-0.4743	-5.727	-3.706	-3.102	-2.615	-1.911	-0.608	-0.3446	-2.828	-3.425	-0.7436	-0.4396	0.9786	-0.8906	0.5715	3.175	3.035	1.073	1.391	-0.2667	0.7811	0.08616
iyrr1	0.3332	2.485	-0.2278	4.914	1.48	-3.627	-3.038	-5.549	-0.6896	-1.726	-0.03476	-3.095	-0.2907	-0.9292	-2.722	-1.839	-2.173	1.238	-0.5508	-1.835	0.3938	-1.314	2.026	0.8736	0.2186	2.594	-0.5966	0.5094	0.9029	1.81	-0.8609	0.2855
istb2	0.1158	2.215	-1.12	3.012	1.687	-4.358	-1.798	-5.197	0.5522	-1.74	-0.7672	-2.358	0.5495	1.116	-0.7417	-1.199	-1.379	1.773	-0.8026	-1.493	0.0811	0.7311	1.258	-1.373	1.064	1.489	0.01765	0.5517	1.418	2.261	-0.6396	0.474
iyap3	1.785	-0.4945	-0.2592	0.8113	0.2275	-2.016	-1.223	-3.855	-0.8303	-3.058	-1.984	-3.217	-0.5777	-0.8508	-1.539	-1.01	-1.442	2.625	-1.637	0.8487	-1.613	0.5353	0.9377	-0.3551	-2.383	0.2663	-0.1191	0.1835	-1.265	1.026	-0.5648	-1.475
