# Supplementary material for: Computational study of associations between histone modification and protein-DNA binding in yeast genome by integrating diverse information
Source: BMC Genomics. 2011 Apr 1;12:172. doi: 10.1186/1471-2164-12-172 (PMC3082246; doi:10.1186/1471-2164-12-172)
Supplement: Additional file 5 — AddFile5_18clusters_orf_nonfunctional.zip ZIP files. Protein clustering for non-functional binding target. Here contains results (8clusters_orf_unfunction.html) of 18 clusters for non-functional binding sites. [file 1471-2164-12-172-S5.ZIP › cluster_ttest_for_chip_histon_data_bindCouple_orf_unfunction.cdtC-5]

	CAD1	GAL4	HAP4	GAT3	MSN4	FHL1	MCM1	YAP6	NRG1	HSF1	MBP1	SWI4	ACE2	NDD1	FKH2	STB1	YAP1	SWI5	DAL81	BAS1	GCN4	HIR1	LEU3	HIR2	ARG81	MET31	RLM1	STE12	DIG1	SUM1	MSS11	ABF1
C-5	1.8684	5.491	4.0127	6.527	0.81915	0.035123	-2.5587	-6.8977	-0.16455	-4.428	-1.9264	-6.223	-4.1741	-2.8398	-2.877	-1.0663	-1.3046	1.4171	-2.2231	1.6348	-1.6495	2.2254	0.10913	1.4305	1.8157	2.2695	0.94556	-1.0604	-0.029524	0.27515	-0.30192	-0.71484
ihir1	0.2279	2.154	2.754	2.477	-0.1891	4.014	-2.557	-4.144	2.267	-2.282	-1.272	-4.18	-2.924	-2.316	-1.936	0.9868	-1.805	-1.015	-2.01	6.365	-1.759	11.49	-2.37	5.272	0.8455	3.137	-1.335	-2.091	-1.334	-0.0908	-0.5009	-2.518
iime4	2.998	5.66	3.774	3.613	0.9971	0.07105	-3.809	-5.956	4.201	-4.884	2.954	-3.522	-3.004	2.069	-1.562	0.8584	-1.076	9.618	-1.684	5.925	-0.9291	1.445	1.886	0.3333	0.9795	1.164	1.814	-2.723	-2.126	0.1967	0.2017	-2.017
iarr1	2.966	0.1812	3.844	6.308	2.034	-1.126	-2.826	-8.047	0.4086	-4.669	1.062	-4.949	-0.1216	-0.8852	-2.16	-2.011	0.7542	7.234	-1.449	4.09	-0.8234	1.349	3.821	4.631	6.036	4.198	4.144	0.9768	0.3405	0.806	-1.193	-0.9693
igal4	3.916	11.57	2.304	5.04	1.999	-4.102	-4.06	-7.53	-1.619	-5.77	-1.66	-7.885	-3.962	-3.56	-3.526	-2.252	-1.583	1.957	-3.688	-0.2388	-2.112	-0.6235	-2.303	-0.2057	0.6354	0.6948	-1.173	-1.85	0.2412	0.4261	-0.9361	-0.528
iaft2	2.787	7.306	3.158	5.419	0.8657	-5.567	-0.8449	-6.042	0.6691	-2.796	-3.48	-2.77	-3.857	-2.387	-1.841	-1.728	-1.212	0.197	-1.398	-0.6629	-0.9028	0.9762	-0.1318	0.2926	0.6315	0.9904	0.3074	1.229	0.8604	-0.7495	0.03698	1.148
icha4	1.432	5.539	5.89	8.943	0.4575	2.089	-3.09	-5.844	-1.903	-4.651	-2.268	-5.691	-3.568	-3.281	-4.004	-2.124	0.1446	1.012	-1.374	1.056	-1.662	1.303	-0.624	0.7382	-2.672	-0.1138	-0.8063	-3.009	0.2552	-0.4864	-0.4972	-0.1046
irpn4	3.34	8.187	4.577	8.106	1.472	2.237	-0.3359	-5.785	-0.1603	-1.554	-2.277	-5.556	-3.923	-3.097	-1.201	-1.415	0.1803	-1.771	-1.18	-0.422	-0.7086	2.734	0.5898	1.83	1.597	1.091	2.812	-0.3457	0.3606	0.4652	0.01566	-0.4787
igln3	1.401	6.12	5.797	7.817	0.8625	2.326	-3.155	-5.917	-0.2336	-6.987	-3.208	-7.568	-6.306	-5.278	0.4442	-0.9426	-1.117	0.4682	-1.544	2.793	-1.101	3.224	-0.4333	0.6005	1.64	2.676	4.19	-0.3599	0.9352	-0.3907	-1.132	-0.518
icst6	-0.572	3.305	4.319	9.11	0.6271	-1.075	-1.738	-8.341	-0.7643	-4.542	-1.265	-5.343	-3.008	-1.827	-1.589	-1.653	0.1482	1.745	-1.987	-1.905	-0.8434	0.1622	2.378	0.8014	3.824	5.051	0.9591	0.2688	0.2077	-0.5001	-1.011	0.1563
izap1	-0.02005	7.469	5.795	9.438	0.8983	3.85	-3.122	-8.758	-2.198	-5.392	-4.215	-10.15	-5.227	-5.465	-4.962	-1.254	-2.891	-3.053	-2.802	1.06	-2.534	0.6316	0.9716	1.013	2.911	4.737	3.37	-2.64	-0.8891	1.969	0.05806	-1.182
imet18	-0.1896	4.782	4.454	8.705	0.905	-2.559	-2.466	-9.83	-4.357	-6.634	-3.989	-10.57	-7.066	-4.728	-5.515	-2.806	-2.878	0.1131	-4.749	-4.593	-2.732	0.3635	-0.5031	2.209	3.476	3.665	0.5673	0.1743	1.429	1.132	-0.2099	-0.2636
idat1	-0.5048	7.165	8.815	12.93	1.721	1.354	-4.172	-9.653	-3.637	-6.66	-4.747	-10.67	-5.758	-4.848	-5.709	-1.829	-2.266	-0.7312	-3.114	-4.229	-2.417	-1.008	1.18	2.639	6.196	4.089	0.1181	0.4456	1.933	1.255	0.7598	-0.003026
ircs1	2.067	3.558	1.302	3.176	-0.48	1.437	-3.878	-7.8	2.863	-6.111	-2.572	-6.577	-6.423	-5.01	-2.694	0.8938	-2.505	2.264	-0.9906	4.76	-1.553	4.489	-0.9891	1.126	0.8462	2.637	0.07428	-1.887	0.6473	-0.9106	-0.1796	-2.254
iaro80	0.09853	2.671	4.804	6.86	-0.1662	0.437	-0.2497	-5.067	0.6916	-2.63	-1.213	-5.539	-5.163	-3.267	-2.358	0.5507	-3.179	1.152	-2.418	6.483	-2.558	3.505	1.476	0.5274	3.045	4.278	2.702	-1.377	-1.173	0.3993	-0.4024	-0.2924
icad1	10.38	5.261	-1.348	2.47	0.1088	-3.77	-1.556	-6.025	-2.244	-2.191	-2.944	-5.154	-4.685	-0.5196	-6.018	-3.135	0.07626	1.319	-3.885	1.953	-2.955	-0.4199	-3.438	-2.384	-2.256	-6.26	-2.471	-1.698	-0.7675	1.174	0.4515	0.3884
