# Supplementary material for: Computational study of associations between histone modification and protein-DNA binding in yeast genome by integrating diverse information
Source: BMC Genomics. 2011 Apr 1;12:172. doi: 10.1186/1471-2164-12-172 (PMC3082246; doi:10.1186/1471-2164-12-172)
Supplement: Additional file 5 — AddFile5_18clusters_orf_nonfunctional.zip ZIP files. Protein clustering for non-functional binding target. Here contains results (8clusters_orf_unfunction.html) of 18 clusters for non-functional binding sites. [file 1471-2164-12-172-S5.ZIP › cluster_ttest_for_chip_histon_data_bindCouple_orf_unfunction.cdtC-7]

	CAD1	GAL4	HAP4	GAT3	MSN4	FHL1	MCM1	YAP6	NRG1	HSF1	MBP1	SWI4	ACE2	NDD1	FKH2	STB1	YAP1	SWI5	DAL81	BAS1	GCN4	HIR1	LEU3	HIR2	ARG81	MET31	RLM1	STE12	DIG1	SUM1	MSS11	ABF1
C-7	-0.65321	-1.6776	-1.7503	-2.4452	-0.047258	-0.62681	-0.34112	-1.0463	0.18774	-0.50363	0.10401	-0.29586	0.47469	-0.18393	-0.048184	0.19019	-0.004283	-0.35505	-0.1921	-0.2281	-0.1591	-0.60175	-0.0067834	-0.62066	-0.64851	0.13805	-0.12635	0.068271	-0.055279	-0.15458	-0.74201	0.32898
oh3k79me3vsh3	-0.6236	-0.8412	-0.3862	-4.183	0.02335	-0.08474	-0.2192	-6.147	1.01	0.6335	-2.828	-1.984	-1.641	-0.7152	0.2395	0.4764	-0.6303	-2.683	-1.851	-0.2151	-0.6674	-0.3245	-0.7986	-2.145	-1.756	-2.708	-1.376	-0.379	0.4864	-0.2313	-0.6669	5.599
oh3k36me3vsh3	-0.761	-1.344	0.6353	-4.149	-0.199	-0.8472	1.364	-2.929	2.975	2.256	-1.759	-0.432	2.538	0.4047	2.57	0.4326	0.03526	-1.383	-0.9855	0.4527	-1.957	-0.6767	-0.2917	-1.409	-2.262	-2.653	-0.8443	0.3445	-0.2462	0.2148	-2.368	2.358
imbf1	-0.04063	-0.9631	-1.531	-0.9317	1.34	-1.357	0.4853	-1.528	0.34	-2.073	-0.4848	-1.255	-1.37	-0.002523	0.07628	0.5511	0.2967	-1.622	-0.2512	-0.215	1.129	1.261	0.1869	-0.7624	-1.479	0.09556	-1.62	0.2939	0.3512	1.093	-3.578	2.56
imga1	2.724	-1.174	-2.661	-0.04106	1.302	-0.3766	-0.09065	-2.396	1.466	-2.819	-2.429	-1.623	-1.053	-1.639	0.4323	-1.525	0.4204	-0.8191	-0.6651	-0.4841	0.6015	-0.1124	-1.163	-2.017	-1.184	1.151	3.431	1.783	2.097	0.6087	-1.805	0.9954
idal82	-2.541	-1.084	-0.5074	-2.128	0.04123	-1.294	-2.877	-2.333	0.2201	-2.681	-1.921	-1.689	-2.614	-1.948	-1.04	1.611	-1.155	2.536	0.2668	0.8853	-1.448	0.1443	-0.9649	-0.8445	-0.4923	-1.153	-1.844	-2.156	0.4064	-0.4626	1.173	-1.175
ipho4	-1.553	-2.121	-2.272	-3.606	0.803	-1.987	0.08888	-2.184	-0.04935	-0.8721	0.112	-1.991	0.06882	-0.3422	0.5181	1.043	0.4985	1.831	-2.667	1.92	-0.6443	0.6704	-0.9939	-0.7324	-4.436	-0.09586	-1.008	0.04945	-0.3299	-0.3295	1.116	0.03304
irim101	0.09717	-4.014	-3.633	-4.403	-0.7239	-0.3825	-0.4058	-1.402	1.687	-1.953	2.277	-3.354	-1.844	-0.4101	-1.667	-1.621	0.192	3.261	-3.668	1.587	0.1817	0.6018	-0.4238	-1.062	0.121	0.129	3.665	0.7062	0.7391	-0.3458	-0.4227	1.591
igts1	-1.531	-4.68	-3.05	-5.421	-0.5042	-0.8975	-1.375	-2.27	0.4338	-1.211	-0.3184	-3.144	-1.575	-3.771	-1.142	-1.05	-0.2171	1.036	-0.2216	2.18	0.292	1.503	1.591	-1.909	0.8847	-0.3178	2.353	0.5336	0.623	-1.849	-1.513	0.1638
iadr1	-0.6138	-8.327	-4.947	-6.534	-0.6022	-3.003	-0.5095	-4.498	-1.026	-2.211	1.531	-2.537	-1.418	-0.2133	-0.05071	-1.037	-1.913	3.306	-3.163	1.054	0.8594	1.902	-2.462	-1.697	-1.178	-0.7579	-2.942	-0.633	-0.7382	1.562	-2.077	0.952
ikss1	-3.84	-5.255	-3.08	-2.5	0.2282	-3.962	0.9321	-3.561	-2.306	-2.163	0.1695	-3.133	-0.769	-3.199	1.601	-1.087	-0.03259	-1.269	0.0003175	-2.46	0.6548	0.5935	0.4118	0.8627	1.534	0.6695	1.833	1.987	1.904	0.1982	-2.058	0.4037
oh4	-0.1175	0.08832	-2.987	0.003779	-1.151	0.2381	0.0292	0.2518	-1.049	-1.083	-0.6664	-1.379	-3.674	-0.8134	1.338	-2.343	0.8691	0.1621	-1.303	-1.637	0.8428	0.6344	-1.026	-1.802	0.185	-2.03	0.4036	0.2634	0.2746	0.894	1.144	2.408
oh3	-0.2519	-0.007028	-4.545	-2.77	-0.5404	-0.2764	-0.5292	1.312	-2.168	-0.4377	0.9291	-0.3767	-2.286	-0.4351	-0.3524	-1.822	0.3455	0.5662	-0.3787	-2.789	0.8361	0.07052	-0.6624	-1.456	0.3599	-1.766	-0.3777	0.556	0.7892	0.2678	1.782	1.521
ipho2	0.2205	-2.288	-2.77	-4.76	-0.3211	2.134	-0.3276	-0.9865	-2.81	-0.5613	0.9372	0.1858	-0.7129	0.03008	1.018	-0.6321	0.7384	-1.872	-0.6341	-1.035	0.601	1.224	0.3867	0.9145	2.187	1.993	-0.03304	0.5672	-0.162	0.8973	-0.01309	0.7429
oh3k4me3vsh3	-1.188	0.2633	-0.9118	-3.093	0.374	-0.8175	-1.075	-5.507	0.8449	-0.8373	-1.201	-1.692	1.377	-0.4929	-1.573	-0.9235	0.1361	-3.374	0.7737	-1.809	-0.213	-2.437	0.00578	-1.052	-1.474	1.013	-1.311	-0.6007	-0.5163	-1.163	0.8138	1.975
oh4acvsh3	-0.9063	0.6352	-1.474	-4.01	-0.4093	0.531	-1.813	-3.269	-1.529	-0.7297	0.8015	-0.2004	1.297	-0.9006	-2.271	0.3262	-0.01209	-1.752	1.523	-2.314	0.3914	-2.635	-0.6037	-1.156	-1.172	2.6	-0.9662	-1.056	-0.331	-2.122	1.842	0.2652
oh3k14acvsh3	-0.5281	-0.3546	-0.6447	-2.366	0.103	-0.597	-1.409	-3.918	-0.3928	-0.9153	0.1848	-0.554	2.475	-1.629	-2.562	0.4017	-0.1562	-1.996	1.488	-1.419	0.07387	-2.12	0.04526	0.03889	-0.207	3.798	-0.7056	-0.9236	-1.026	-1.778	0.9722	-1.765
oh3k9acvsh3	-0.6733	-0.4297	-0.3683	-4.271	0.8453	0.4014	0.7154	-1.587	-0.9286	0.4185	0.4148	0.4324	4.219	-0.5475	-0.9958	0.2034	-0.9116	-0.9587	0.7873	-1.167	0.05723	-1.645	-0.3587	0.2829	0.3968	2.601	-1.308	-0.3146	-1.113	-1.933	0.9825	-1.696
oh3k4me2vsh3	-0.3495	1.442	-2.247	-2.797	-1.056	-0.6203	-0.2278	-1.879	1.29	0.8396	0.5381	2.17	1.895	0.6445	-0.6155	1.747	1.918	-0.4524	1.855	-2.519	-0.4302	-2.617	0.7461	-0.6655	-1.957	1.222	-1.51	1.271	-0.02123	-0.8854	-0.2367	-1.051
ioaf1	-0.7649	-1.234	-3.645	-1.142	1.965	-1.626	-1.815	-1.917	-1.21	0.3235	1.581	-0.4275	1.482	0.6816	0.8609	0.681	-3.066	1.652	1.082	-1.342	0.3899	-2.569	0.5234	0.3175	-2.161	-0.577	-0.1706	-0.09551	-1.182	0.9428	-0.7908	-0.6178
iime1	3.383	2.624	-0.0565	1.366	-1.109	-2.96	-0.1575	-3.277	-1.633	-0.5202	1.053	-1.2	-0.4919	-0.02	-1.819	-1.788	0.387	1.29	-1.335	0.711	-1.23	-2.319	0.9622	-0.536	-0.1421	-3.423	-0.3618	0.2626	1.296	0.6733	-2.006	-0.9483
ogcn5	-0.4597	-1.268	0.3458	1.019	1.069	-0.816	0.7758	-0.8652	1.223	0.4882	-0.8306	-0.6828	5.054	-1.659	1.031	0.4344	0.5045	-1.567	0.3462	1.617	-0.9119	-0.408	0.9973	1.127	-0.9517	3.238	1.17	-0.4802	-0.6803	-0.1095	-0.7419	-1.329
itbs1	-2.309	-0.317	1.01	1.42	-0.01586	-1.406	-0.6565	-1.171	0.3327	0.6957	0.6448	0.1606	2.426	1.033	0.9724	1.113	0.5291	0.4951	-0.8271	-0.489	-0.02653	-0.1119	1.671	3.284	5.257	1.715	0.2914	0.01131	-0.3762	-0.7054	-4.285	0.08298
ihms2	-1.486	-2.242	-3.504	-1.623	1.082	-3.974	-0.5851	1.52	0.6511	-2.403	-1.41	0.6696	1.642	0.8228	-0.9474	-1.591	0.4524	-2.075	0.7202	-1.388	-0.2666	0.2127	1.28	1.552	2.563	1.713	-0.2317	1.383	0.7067	2.43	-1.76	-1.003
imig1	-1.185	-3.127	-0.5383	-0.7754	-1.228	-1.195	-1.346	6.903	0.4485	-1.516	-1.629	-0.6114	-1.602	-1.064	0.9605	-0.7591	-0.7355	-2.705	-1.882	-0.438	-1.5	-1.869	-1.677	-2.535	-2.559	-1.979	-0.2178	-1.333	-1.012	-1.491	-0.786	0.243
isfl1	-1.127	-4.885	-2.991	-3.151	-1.943	-2.447	0.1246	5.537	0.5015	-1.465	-1.607	0.03334	-2.091	-3.119	-0.9717	-0.4003	0.6819	-4.618	0.04028	-2.011	-0.8858	2.167	-0.2258	1.948	-2.39	-0.6942	-0.04303	-0.3051	0.2885	0.8109	1.11	0.2198
imot3	-0.1811	-0.8098	-1.002	-0.2104	-0.02395	0.6261	-0.05831	4.182	-0.5194	-0.9246	-0.8783	-1.178	-1.593	-1.186	-1.665	-1.384	-1.7	-1.578	-0.3105	0.5411	0.3327	-1.607	0.7934	-0.7574	1.104	0.1027	0.9033	-1.039	-0.9819	-1.98	-2.124	0.5606
irme1	-2.432	-5.573	-2.249	-1.663	2.121	3.589	-2.274	-1.78	-1.202	0.2025	5.354	2.176	3.049	1.8	1.618	3.293	2.391	3.046	1.05	2.063	-0.5149	-1.109	1.503	-0.8341	0.1778	3.625	2.077	-1.534	0.346	0.9172	0.8422	-1.05
isfp1	-0.4717	-4.162	-3.517	-5.063	-0.3179	6.216	1.136	-1.604	1.633	-0.04667	4.101	0.5615	0.9685	2.835	1.114	0.9121	0.4767	4.056	-3.116	3.232	1.623	0.9545	-0.3844	-0.8629	-2.824	0.5998	1.814	0.8334	-0.2597	0.2787	-2.692	1.022
imac1	-0.8831	-5.026	-1.948	-4.394	-0.3885	1.139	-1.389	-0.09036	3.051	0.3003	-0.08602	0.1104	0.7016	1.473	0.1553	0.2891	-0.6704	1.428	-0.535	3.109	-1.207	-1.297	0.06604	-1.495	-1.361	1.869	3.791	-1.038	-0.7718	0.9537	0.7849	1.263
oesa1	-1.71	-1.322	1.194	-3.558	0.5579	-0.5437	0.5055	-0.3593	2.131	2.289	1.873	2.048	6.236	1.415	1.406	1.313	0.1547	-0.2819	0.04001	0.522	-2.028	-1.798	-0.8401	-2.049	-3.098	-0.9323	-0.8164	-0.1102	-0.7161	-1.514	-0.2387	-0.3751
oh3k4me1vsh3	0.5307	-0.1381	-1.984	-4.53	-1.377	0.1085	1.159	-0.5109	0.9521	1.032	-0.7057	1.824	0.7928	0.9305	1.567	1.408	1.643	-0.2713	0.1495	-0.3762	-0.7316	-0.8786	1.787	0.6085	-1.038	-1.115	-0.3035	2.201	-0.3457	0.7615	-2.334	0.08869
idot6	-2.316	-3.426	-1.859	-3.166	-0.282	-1.008	-0.0164	0.1337	-0.3158	2.303	0.321	1.456	3.088	2.763	2.161	0.8751	-0.08018	-1.196	1.115	-0.4634	0.7391	-0.1116	0.7638	0.6135	0.4278	-0.5058	-0.7647	0.9346	0.4814	1.374	-4.972	0.2174
istb1	-1.012	-4.85	-1.628	-2.074	-0.5986	-4.551	0.06568	-3.081	1.615	-3.507	3.694	2.187	0.6205	0.8303	-0.5003	8.679	-1.804	0.3125	0.5384	2.039	-1.274	0.8227	-2.108	-1.462	0.6561	0.6075	0.2488	-0.5417	1.652	-1.063	1.629	-2.361
iino2	-0.8078	-4.199	-0.274	-1.268	-0.4777	0.3574	-0.484	-0.8526	-0.6429	1.067	-0.9961	1.143	-0.6716	0.1411	-1.446	1.023	-2.189	-1.938	1.139	0.3602	0.7133	-0.2387	-1.05	-1.979	-0.5277	-3.187	-3.443	-0.3316	-1.912	-0.8463	-0.5835	0.8273
