# Supplementary material for: Computational study of associations between histone modification and protein-DNA binding in yeast genome by integrating diverse information
Source: BMC Genomics. 2011 Apr 1;12:172. doi: 10.1186/1471-2164-12-172 (PMC3082246; doi:10.1186/1471-2164-12-172)
Supplement: Additional file 5 — AddFile5_18clusters_orf_nonfunctional.zip ZIP files. Protein clustering for non-functional binding target. Here contains results (8clusters_orf_unfunction.html) of 18 clusters for non-functional binding sites. [file 1471-2164-12-172-S5.ZIP › cluster_ttest_for_chip_histon_data_bindCouple_orf_unfunction.cdtC-9]

	CAD1	GAL4	HAP4	GAT3	MSN4	FHL1	MCM1	YAP6	NRG1	HSF1	MBP1	SWI4	ACE2	NDD1	FKH2	STB1	YAP1	SWI5	DAL81	BAS1	GCN4	HIR1	LEU3	HIR2	ARG81	MET31	RLM1	STE12	DIG1	SUM1	MSS11	ABF1
C-9	-0.69304	-4.0218	-2.8392	-1.8286	-0.95582	-3.8257	-1.8213	-5.7195	-2.8332	-4.9224	-3.902	-6.8826	-6.1085	-4.9562	-4.3292	-2.183	-2.6744	-3.5119	-2.4771	-2.2836	-1.6695	-0.27231	-0.95345	-0.39801	-0.34455	0.52258	-1.4145	-0.57514	1.0135	0.14687	2.1368	0.18338
isig1	-0.6533	-3.907	-4.02	-6.164	-0.75	-0.4479	-3.553	-5.04	-3.185	-3.062	-3.694	-4.849	-3.733	-2.419	-2.773	-2.902	-3.006	-2.782	-2.634	-1.126	-1.807	-2.043	-2.845	-3.613	-2.517	-2.644	-4.487	-3.95	-1.794	1.509	4.986	-0.3712
irpi1	0.5589	-6.42	-4.696	-4.466	-2.16	-3.101	0.8526	-3.34	-0.6179	-4.762	-3.046	-3.86	-5.055	-3.577	-3.66	-0.7558	-1.341	-4.054	-1.046	-1.903	0.06119	0.2776	-1.837	-4.905	-4.444	-1.396	-1.016	-0.06243	1.371	-0.1978	4.442	0.2698
idal80	1.775	-0.6087	-2.173	0.2402	-0.1746	-3.046	-0.4038	-6.334	-1.892	-4.555	-4.458	-6.938	-5.423	-6.372	-4.095	-1.891	-3.952	-1.85	-4.366	-3.276	-1.747	-2.06	0.7458	-1.801	0.4482	-1.39	-1.23	-0.7164	0.8234	0.369	-0.02333	0.466
igzf3	-0.2645	1.211	0.4402	2.6	-1.334	-3.745	-0.9965	-7.078	-3.262	-3.699	-5.076	-7.821	-6.519	-5.183	-5.292	-3.133	-3.329	-4.326	-1.384	-4.983	-1.434	-1.288	-1.556	-0.1196	-1.659	1.718	-3.756	0.2501	0.4487	1.346	1.02	3.492
iaca1	-2.568	-1.283	-2.594	-1.925	-0.7907	-3.186	-1.987	-1.832	-2.558	-1.691	-1.806	-5.317	-3.684	-1.521	-2.482	0.03671	-4.38	-2.636	-2.669	-1.647	-3.188	-1.302	-0.9912	-2.334	-1.047	-0.901	-4.63	-1.267	-0.3467	0.9418	-1.77	0.6676
irco1	1.407	-4.288	-1.743	-1.918	7.24e-06	-3.025	0.4197	-3.995	-3.787	-3.334	-0.7558	-4.883	-4.351	-3.333	-4.317	-1.496	-2.566	-1.212	-3.386	-2.023	-3.546	-0.9362	-3.813	-1.244	-1.417	0.4303	-1.593	-1.728	0.3717	-0.09371	0.4581	0.2196
iyer184c	-0.9341	-2.017	-1.24	-2.18	-0.1478	-4.086	-2.003	-1.893	-4.064	-3.733	-2.7	-4.492	-4.797	-3.221	-4.011	-1.607	-4.912	-0.9786	-3.174	-3.007	-1.912	-0.3374	-3.216	-0.09983	0.1492	-0.2472	-2.139	-1.828	-0.05269	-0.5712	1.228	0.7202
iydr520c	-0.7073	-0.2345	-2.894	-0.659	-0.8831	-5.992	-1.914	-2.505	-3.062	-3.371	-2.999	-5.54	-6.115	-2.982	-4.042	-2.202	-4.186	0.1607	-5.082	-5.179	-2.482	-1.429	-0.5991	-1.728	-2.107	2.424	-3.527	-2.387	-0.8528	0.0007528	2.138	2.638
iyhp1	-0.725	-5.169	-4.686	-1.804	-1.893	-3.55	0.06127	-5.757	-2.409	-3.995	-5.01	-6.432	-3.834	-3.462	-1.056	-3.605	-1.538	-8.225	0.5428	-4.492	-1.011	-3.239	-1.526	-0.7262	0.01172	-1.76	-2.48	-1.093	-0.1509	0.8369	0.9105	3.554
iylr278c	0.3842	-2.775	-2.975	-1.672	-0.2304	-2.763	-0.1944	-2.065	-1.096	-3.857	-3.435	-3.071	-4.373	-3.906	-1.851	-2.176	-1.828	-3.472	-1.383	-1.551	-1.251	0.1252	-1.366	-0.4581	0.5675	-0.7428	-0.2813	-0.4475	2.362	0.7863	5.649	0.6868
iopi1	-4.155	-7.507	-3.262	-3.037	0.04739	-0.7622	-2.874	-7.597	-4.748	-5.024	-3.926	-8.74	-6.629	-3.492	-2.734	-1.296	-3.826	-5.043	-3.366	-4.543	-3.048	-1.976	-0.7885	-2.34	-1.053	3.013	0.04693	-1.575	0.5788	2.432	0.9387	2.354
iifh1	-1.995	-7.654	-4.424	-5.441	-0.2939	1.737	-2.922	-8.71	-5.216	-5.518	-4.802	-9.805	-6.919	-6.828	-6.067	-3.264	-3.625	-4.316	-4.215	-2.124	-1.921	-3.253	-2.884	-0.3389	-0.6727	0.513	-1.475	-0.4602	0.5744	-0.1516	2.333	0.7856
iybr267w	-2.44	-7.396	-4.654	-2.021	-1.128	-8.551	-3.698	-6.171	-1.942	-6.395	-5.176	-8.351	-7.014	-5.093	-6.78	-0.6261	-4.75	-3.236	-1.992	-0.9249	-2.353	0.2482	-1.097	-1.121	0.4919	-1.279	-4.067	-1.533	1.753	-0.6026	1.31	-2.589
ihaa1	-3.38	-7.889	-2.794	-0.1983	-1.001	-5.088	-4.023	-6.595	-1.629	-5.768	-5.449	-8.164	-6.115	-6.244	-6.89	-0.759	-5.046	-2.887	-0.9224	-0.3004	-2.518	1.519	0.01239	1.09	1.612	0.1328	-2.237	-0.8939	1.702	0.1591	1.4	-3.348
iwtm2	-2.046	-4.575	-2.249	-2.103	-0.4401	-6.676	-2.483	-5.825	-3.9	-4.887	-3.639	-8.293	-7.277	-5.419	-5.858	-4.471	-2.248	-1.968	-3.945	-1.33	-2.197	-3.371	-1.712	-2.073	-2.291	-2.407	-2.268	-0.602	0.828	-1.304	-0.5524	0.02908
istb6	-1.073	-3.428	-2.343	-1.016	0.0693	-5.735	-2.048	-7.49	-2.244	-4.652	-4.265	-9.018	-7.532	-5.661	-4.888	-2.925	-2.12	-2.38	-5.34	-1.195	-1.658	-1.686	-0.7306	-1.008	-0.9079	0.4311	-0.2841	1.078	1.566	-0.01958	0.3805	1.022
ithi2	-0.3661	-4.354	-2.477	-0.3077	-1.775	-3.915	-2.869	-8.644	-2.966	-5.892	-3.96	-9.371	-6.874	-5.145	-4.216	-0.9297	-4.341	-2.929	-2.034	-0.7445	-1.569	-0.2784	-1.255	1.364	0.05227	0.6991	0.3229	0.7429	0.4168	1.119	-2.171	-0.4289
istb4	0.6793	-1.306	-2.285	0.3221	-1.541	-3.729	-1.998	-8.132	-3.16	-4.845	-4.438	-7.901	-5.773	-5.234	-3.834	-2.17	-2.081	-5.236	-2.607	-4.089	-1.965	2.611	-0.6118	-0.1595	-1.948	1.254	-1.802	-0.128	0.2607	1.086	2.745	1.894
iypr022c	-0.07166	-2.081	-2.589	-1.284	-1.263	-2.066	-1.706	-2.801	-1.987	-4.532	-4.037	-4.602	-5.16	-4.287	-3.065	-2.151	-2.282	-3.228	-0.9808	-2.143	-0.4466	1.052	-0.9056	0.3946	-1.872	1.572	-0.7717	-1.202	1.164	-0.7486	5.495	-0.1336
iykr064w	1.03	-3.556	-2.458	-1.485	-1.166	-2.695	-1.505	-4.001	-1.658	-5.249	-3.236	-5.982	-6.244	-5.232	-3.884	-1.732	-2.126	-3.524	-1.994	-2.091	-1.297	1.586	-0.8112	-0.1031	-2.182	1.253	0.4949	-0.7451	1.113	0.3504	5.505	-0.1999
iwar1	0.4069	-3.908	-3.358	-2.403	-0.3768	-2.742	-1.693	-4.682	-3.451	-5.224	-3.389	-5.376	-5.225	-5.519	-3.461	-3.131	-1.989	-4.564	-1.095	-2.72	-1.502	0.6954	1.262	0.9149	0.4861	1.71	-0.9254	0.4778	2.393	0.1329	4.944	0.2774
iygr067c	0.7835	-2.516	-1.467	-0.4632	-1.411	-2.932	-0.9604	-4.026	-2.196	-5.261	-3.663	-4.947	-4.269	-3.269	-3.076	-1.762	-0.7997	-2.427	-1.207	-1.609	-1.971	-0.0558	-0.6925	-0.2421	-0.9686	0.1827	-0.04194	0.2382	1.194	-0.7349	3.546	0.5308
iabt1	-1.346	-6.701	-4.066	-3.86	-1.488	-3.883	-1.839	-6.263	-3.152	-6.435	-4.654	-7.08	-7.281	-6.887	-4.272	-2.935	-2.451	-5.973	-1.198	-2.367	-1.303	0.5595	-1.253	0.5329	-0.2005	1.231	-1.066	-0.9651	1.108	0.3801	4.323	-0.3066
iyfl052w	1.159	-4.022	-3.193	-1.869	-1.617	-5.276	-1.872	-7.188	-2.88	-5.431	-3.075	-6.396	-6.755	-5.943	-5.216	-3.909	-1.954	-2.998	-2.224	-2.822	-1.484	0.8063	-1.757	-0.1189	-0.5933	-0.08788	-3.525	-0.6796	2.139	-0.04307	3.255	-0.2554
ispt10	-0.5163	-5.711	-5.066	-4.205	-0.5142	-6.801	-1.817	-7.06	-3.569	-6.982	-5.087	-9.911	-9.126	-7.477	-5.946	-2.602	-2.702	-5.169	-3.933	-2.779	-1.874	-0.4531	-1.168	-0.3748	0.605	1.246	-1.13	-0.3409	1.374	-0.04863	1.682	-0.906
isip3	-0.7028	-4.099	-3.636	-1.498	-1.18	-6.444	-1.683	-8.227	-3.626	-5.812	-3.821	-9.186	-8.304	-6.508	-5.927	-3.006	-1.938	-3.375	-4.288	-1.836	-1.19	0.4261	-1.04	0.2048	1.049	-0.08387	-0.8421	0.07152	1.462	-0.5588	2.535	0.421
iykl222c	-0.1719	-2.711	-2.214	-0.7585	-1.442	-3.129	-1.568	-5.608	-2.433	-5.489	-3.972	-5.662	-6.134	-5.059	-3.756	-2.155	-1.396	-3.484	-1.298	-1.877	-0.8647	-0.8999	-1.124	1.022	0.3334	0.5177	-0.9666	0.2659	1.687	0.08085	4.425	-0.3678
irdr1	1.274	-3.548	-1.922	-1.73	-1.672	-3.283	-0.7463	-5.963	-1.929	-5.456	-2.895	-6.5	-5.619	-5.321	-4.738	-1.528	-1.785	-3.069	-1.59	-2	-0.9097	0.2223	-0.6482	0.927	-0.04329	0.2238	0.04687	-0.893	1.419	0.1416	3.587	-1.239
innf2	0.4111	-3.553	-2.177	-2.19	-2.057	-3.915	-1.233	-6.056	-2.912	-5.171	-3.792	-6.465	-6.921	-5.664	-4.536	-1.971	-2.549	-3.807	-1.44	-2.048	-1.325	0.8386	-0.2833	1.258	1.972	1.144	-1.186	-0.7621	1.755	-0.19	4.043	-1.181
iydr026c	-0.4985	-3.981	-2.417	-0.9053	-1.366	-4.623	-2.136	-8.004	-3.149	-6.051	-3.739	-7.214	-6.787	-6.025	-5.45	-3.109	-1.632	-2.987	-2.447	-1.939	-1.598	1.526	0.3428	-0.2832	0.7198	1.623	-0.9341	-1.168	0.3673	0.3584	2.998	-1.672
iynr063w	-0.1033	-1.799	-2.381	-0.7924	-1.678	-2.981	-1.521	-6.141	-2.924	-5.713	-3.82	-6.307	-6.769	-5.517	-4.369	-2.191	-2.739	-3.498	-2.211	-2.164	-2.261	-0.1332	-1.309	0.1646	-0.5319	2.718	-1.977	-0.8218	1.077	-0.1256	5.401	0.08418
ibye1	-1.681	-2.731	-1.817	-0.5722	-1.32	-3.041	-2.921	-8.166	-2.968	-6.456	-5.213	-8.687	-7.327	-6.709	-5.329	-1.877	-2.362	-4.072	-2.361	-2.292	-1.76	-1.744	-1.266	0.1115	-0.2548	1.815	-0.4993	0.4111	1.216	-0.4713	3.395	0.2971
irds1	-0.2986	-2.164	-2.73	-2.324	-0.3947	-2.982	-2.643	-6.623	-1.945	-6.034	-5.187	-8.67	-7.283	-5.111	-4.012	-3.849	-0.7303	-2.612	-1.947	-2.386	-1.974	1.852	1.693	1.714	2.301	2.533	-0.603	0.7514	1.256	1.828	0.04252	0.4549
iydr266c	-0.05282	-4.303	-2.822	-1.242	-0.2497	-4.588	-2.344	-6.86	-1.824	-4.67	-2.856	-6.898	-6.245	-5.208	-4.331	-1.828	-1.264	-2.355	-4.146	-2.566	-0.7635	0.9353	-0.4329	2.449	3.147	1.842	1.416	0.6006	2.192	0.2499	0.695	-0.211
iyer130c	0.4705	-2.136	-1.591	-0.859	-0.0251	-4.148	-1.211	-5.723	-2.234	-3.483	-2.875	-6.325	-5.649	-4.471	-1.523	-1.185	-0.5338	-3.936	-3	-2.854	-0.3302	3.031	-0.3186	1.567	-0.09934	0.8965	1.282	1.052	1.996	1.592	-0.5338	0.2931
ismk1	-0.6626	-5.022	-3.854	-4.22	-0.2215	-3.422	-1.423	-2.385	-2.946	-4.401	-4.481	-5.466	-6.692	-4.563	-3.407	-1.793	-3.424	-5.41	-4.729	-2.531	-0.7974	-0.8796	-1.866	-1.358	-0.9156	0.5233	-2.045	-0.9598	1.385	0.0454	1.071	3.05
ikre33	-0.506	-4.867	-4.222	-3.849	-1.244	-3.371	-0.103	-2.795	-4.236	-2.38	-2.672	-4.71	-5.811	-3.203	-3.363	-4.431	-4.43	-3.799	-3.61	-2.617	-1.316	-1.412	-0.8601	-2.595	-1.979	-0.4312	-2.039	-0.1594	0.6774	-1.96	1.292	3.002
iyap7	-1.425	-5.323	-0.4983	-1.115	-1.79	-3.772	-1.432	-4.696	-3.811	-3.798	-4.412	-5.133	-1.955	-2.939	-4.66	-0.3874	-2	-5.321	1.688	-1.671	-1.013	-0.09328	0.977	-0.03943	0.3488	0.6898	-2.031	-0.4343	0.7597	-1.47	0.9095	-1.81
