# Supplementary material for: Computational study of associations between histone modification and protein-DNA binding in yeast genome by integrating diverse information
Source: BMC Genomics. 2011 Apr 1;12:172. doi: 10.1186/1471-2164-12-172 (PMC3082246; doi:10.1186/1471-2164-12-172)
Supplement: Additional file 5 — AddFile5_18clusters_orf_nonfunctional.zip ZIP files. Protein clustering for non-functional binding target. Here contains results (8clusters_orf_unfunction.html) of 18 clusters for non-functional binding sites. [file 1471-2164-12-172-S5.ZIP › clusters18_orf_unfunction.txt]

	CAD1	GAL4	HAP4	GAT3	MSN4	FHL1	MCM1	YAP6	NRG1	HSF1	MBP1	SWI4	ACE2	NDD1	FKH2	STB1	YAP1	SWI5	DAL81	BAS1	GCN4	HIR1	LEU3	HIR2	ARG81	MET31	RLM1	STE12	DIG1	SUM1	MSS11	ABF1
C-1	-0.80876	-1.7513	-1.443	-1.0604	3.0018	-0.081872	11.4709	2.1511	2.3851	2.7828	11.0266	8.525	10.9704	26.4976	22.4297	3.7023	5.4664	6.2924	1.9518	0.68055	0.41791	0.43858	0.62827	0.050817	-0.88812	2.0034	4.1304	1.5582	0.44295	-1.2848	-0.90141	0.58989
C-10	-1.9639	-8.8224	-4.9574	-6.0409	-1.578	-4.9056	-0.53672	-5.6903	-2.1178	-3.7838	-3.4591	-6.1787	-6.3922	-4.8996	-3.0981	-1.5003	-1.5949	-4.9267	-2.4603	-2.4329	-0.57901	0.55545	0.85632	1.064	2.3197	1.8275	-0.76701	0.91122	0.6697	0.72782	0.26479	1.4911
C-11	-1.2195	-0.03825	3.2133	3.8021	0.56189	2.1833	0.55535	-0.67899	0.31753	-2.4571	-1.8774	-2.1985	-2.2807	-2.2477	0.38985	0.23583	0.12313	-3.4516	4.0065	-2.0765	-0.56395	0.017418	5.1068	5.0603	4.6825	5.8292	4.3631	2.4008	1.3928	-0.37239	-0.2361	-0.95226
C-12	-0.74765	-1.5375	0.19825	-1.3135	0.013411	1.5448	1.1361	11.2504	3.5234	-0.51556	0.3408	3.2406	0.90466	0.55556	1.0185	0.83957	0.859	-2.2967	1.0735	0.21143	-0.1098	-0.02609	2.0798	2.0481	1.2674	1.985	6.1577	-0.54347	0.023229	-0.67934	0.10363	-0.70364
C-13	-0.21329	1.5414	1.4328	1.2042	1.7136	0.79802	1.1865	1.6672	0.91649	3.3821	3.6399	4.1075	5.3135	4.7168	3.4374	0.34086	3.2437	4.9867	0.6283	0.44297	0.056534	0.78705	0.25682	-0.60724	-0.81827	0.5743	1.5727	0.11024	-0.44549	-0.503	-0.36133	0.54975
C-14	-1.31	-0.5899	0.2466	-0.6145	1.141	-2.247	-2.366	-3.734	-0.6134	-0.4022	-1.857	0.04095	-1.412	-0.4805	-0.3109	-1.34	-2.084	-1.151	-1.978	0.02072	0.6228	-1.13	-1.637	-1.409	-0.03968	-1.206	-1.822	-1.062	-0.5548	1.718	0.7867	55.5
C-15	1.25	7.4681	6.6754	8.814	1.8537	13.6732	-0.6572	3.3735	4.153	-0.66564	1.5761	1.439	1.738	1.6994	1.1501	2.4834	0.079931	3.691	-0.21739	3.2227	-0.72959	1.3121	-0.36053	1.2629	0.45	3.2257	5.2857	-0.12523	0.27483	0.50782	-0.91642	-2.3063
C-16	-0.48207	-1.7598	0.6813	-0.88057	0.073062	2.5384	1.8831	29.3708	13.2051	-0.73164	1.1947	4.7131	2.2783	1.0211	0.7722	2.4983	3.6286	1.2439	2.6163	1.9825	0.018039	1.6089	1.3277	3.1938	0.9568	3.6772	8.7707	0.27637	-0.51647	-0.23567	-0.63357	-1.2932
C-17	-0.65826	-1.8872	-1.1455	-1.5398	2.3874	-0.026691	4.3912	1.1114	2.5446	2.4486	18.8746	18.1971	12.4602	9.6088	8.8843	8.3669	4.9687	8.2962	2.2393	2.0519	1.0575	0.11926	0.96333	0.7994	0.36624	2.0507	3.8338	2.0005	0.42141	-1.6332	-0.28315	-1.3522
C-18	-1.8544	-2.1756	2.4773	1.1062	-0.068318	0.90212	-1.6048	-7.0753	-2.6244	-3.8553	-3.303	-7.8792	-6.0395	-5.8166	-2.0222	-1.036	-1.6195	-5.3815	-0.46195	-1.8298	0.82568	0.37848	3.6463	2.8999	6.1907	6.1418	2.2065	0.31374	0.097391	4.1135	-0.21728	0.76253
C-2	-0.17852	-5.3335	-2.9791	-3.998	0.78525	-1.1913	10.1901	-1.551	0.67884	-0.87948	2.4245	-0.64811	-0.95539	1.5218	3.9054	0.23724	0.4063	-3.1338	0.83028	-2.6551	0.071209	-0.12447	2.1015	3.4876	3.9448	2.4764	3.0096	12.6352	10.0113	-0.55895	-2.1816	0.55622
C-3	2.2668	15.2493	12.4085	18.2098	1.3009	6.7097	-2.5215	-4.0633	-0.5615	-1.7792	-0.42938	-2.8969	-0.50681	0.014822	-2.1356	-0.22953	-1.3245	5.196	-2.3637	2.0103	-1.8318	-0.68178	-0.52024	-0.80959	-0.6909	0.036893	0.80582	-1.5752	-1.118	-0.20159	-0.76958	-1.6771
C-4	-0.42583	-0.79054	-0.13066	0.7562	0.4123	-1.0956	-1.4063	-2.8715	-0.7284	-2.3905	-1.9281	-3.7995	-3.1553	-2.6175	-1.952	-0.75867	-1.5654	-1.4815	-0.83242	0.41128	-0.803	0.15147	0.57621	0.1539	0.48274	1.7811	0.92368	0.07132	0.58598	0.3248	0.28791	-0.26991
C-5	1.8684	5.491	4.0127	6.527	0.81915	0.035123	-2.5587	-6.8977	-0.16455	-4.428	-1.9264	-6.223	-4.1741	-2.8398	-2.877	-1.0663	-1.3046	1.4171	-2.2231	1.6348	-1.6495	2.2254	0.10913	1.4305	1.8157	2.2695	0.94556	-1.0604	-0.029524	0.27515	-0.30192	-0.71484
C-6	-1.3989	0.98226	0.40151	0.3614	-0.34325	1.0364	-1.7572	0.84128	-1.7631	2.0936	1.352	1.0439	1.4992	1.6485	-0.75907	0.2046	-1.8246	1.357	0.18262	0.57449	-0.88992	-1.8737	-2.3903	-3.8674	-3.2823	-4.048	-2.1969	-2.5924	-1.9331	-0.7442	0.088235	-0.27057
C-7	-0.65321	-1.6776	-1.7503	-2.4452	-0.047258	-0.62681	-0.34112	-1.0463	0.18774	-0.50363	0.10401	-0.29586	0.47469	-0.18393	-0.048184	0.19019	-0.004283	-0.35505	-0.1921	-0.2281	-0.1591	-0.60175	-0.0067834	-0.62066	-0.64851	0.13805	-0.12635	0.068271	-0.055279	-0.15458	-0.74201	0.32898
C-8	-1.504	-3.634	1.102	-0.539	0.09783	52.6	-2.115	-4.646	-0.3805	-1.701	-0.9649	-2.603	0.7881	-1.339	-1.511	1.769	-0.7187	-0.8318	-0.305	3.717	-1.28	0.1911	0.842	-0.2979	1.005	5.816	-0.8904	-2.294	-0.9168	-1.163	0.8417	-1.984
C-9	-0.69304	-4.0218	-2.8392	-1.8286	-0.95582	-3.8257	-1.8213	-5.7195	-2.8332	-4.9224	-3.902	-6.8826	-6.1085	-4.9562	-4.3292	-2.183	-2.6744	-3.5119	-2.4771	-2.2836	-1.6695	-0.27231	-0.95345	-0.39801	-0.34455	0.52258	-1.4145	-0.57514	1.0135	0.14687	2.1368	0.18338
