# Supplementary material for: Computational study of associations between histone modification and protein-DNA binding in yeast genome by integrating diverse information
Source: BMC Genomics. 2011 Apr 1;12:172. doi: 10.1186/1471-2164-12-172 (PMC3082246; doi:10.1186/1471-2164-12-172)
Supplement: Additional file 5 — AddFile5_18clusters_orf_nonfunctional.zip ZIP files. Protein clustering for non-functional binding target. Here contains results (8clusters_orf_unfunction.html) of 18 clusters for non-functional binding sites. [file 1471-2164-12-172-S5.ZIP › README.txt]

1.	Open "supFile2_18clusters_orf_unfunction.html" to view 18 protein cluters.
2.	T-values to 18 protein clusters are available in file "clusters18_orf_unfunction.txt".
3.	Inferred protein-histone modificaiton interaction network is shown in file
	Figure6_18clusters_orf_unfunction_network_p003_GGM_unrestrict_noarraw.jpg.
