# Supplementary material for: Computational study of associations between histone modification and protein-DNA binding in yeast genome by integrating diverse information
Source: BMC Genomics. 2011 Apr 1;12:172. doi: 10.1186/1471-2164-12-172 (PMC3082246; doi:10.1186/1471-2164-12-172)
Supplement: Additional file 6 — AddFile6_Clusters_of_functionalBindingTF_BioGRid_protein_protein_interactions.xls Excel files. Results from BioGrid database. Here contains protein-protein interactions that extracted from BioGrid database for clusters of functional binding target. [file 1471-2164-12-172-S6.XLS]

## Sheet: Cluster13- FHL1
TF	SGD TF fuunction		protein-protein interactions extracted from Biogrid
FHL1	suppressor of Pol III mutations, FHL1 encodes a transcriptional activator that is involved in the expression of ribosomal protein (RP) genes (1, 5, and reviewed in 6). Fhl1p localizes to promoters of RP genes but it is still unclear whether this is through direct binding with DNA, as it has sequence similarity to the DNA-binding domain of the Drosophila forkhead protein (7, 1), or whether it is a…	expression of ribosomal protein	TF name	TF function	interaction with FHL1	feature	Histone modification
			HHF1	histone H4 protein, required for chromatin assembly	protein-protein	chromatin assembly	chromatin
			HTA1	Histone H2A subtypes, required for chromatin assembly	protein-protein	chromatin assembly	chromatin
			RAP1	DNA binding protein either activation or repression of transcription	protein-protein
			EAF6	Subunit of the NuA4 (NuA3) acetyltransferase complex, acetylates histone H4 and H3	positive genetic	acetylates histone H4 and H3	HAT
			RPD3	Histone deacetylase; regulates transcription and silencing	protein-protein	Histone deacetylase	HDAT

## Sheet: Cluster15 - RAP1
TF	SGD TF function			protein-protein interactions extracted from Biogrid
RAP1	RAP1 (Repressor Activator Protein) encodes an essential protein involved in many diverse, some seemingly contradictory, processes in S. cerevisiae, including telomere maintenance, transcriptional silencing (repression) of the silent mating loci HML and HMR, and high level transcriptional activation of genes encoding ribosomal proteins and glycolytic enzymes (3, 4, 5, 6). In these various roles, t…	regulating the chromatin structure in the region where it binds		TF name	TF function	interaction with RAP1	feature	histone modification
				SIR4	involed in assembly of silent chromatin domains	protein-protein	assembly of silent chromatin domains	chromatin
				ISW2	member of the ISWI class of ATP-dependent chromatin remodeling complex,	positive genetic	ATP-dependent chromatin remodeling complex	chromatin
				TAF12	subunit of TFIID and SAGA complexes, involved in chromatin modification, similar to histone H2A	protein-protein	chromatin modification, similar to histone H2A	chromatin
				TAF6	subunit of TFIID and SAGA complexes, involved in chromatin modification, similar to histone H4	protein-protein	chromatin modification, similar to histone H4	chromatin
				NHP6B	non-histone chromatin protein, acts to recruit RCS1 to certain promoter	protein-protein	non-histone chromatin protein	chromatin
				NHP6A	non-histone chromatin protein, acts to recruit RCS1 to certain promoter	positive genetic	non-histone chromatin protein,	chromatin
				HIR3	transcriptional corepressor involved in gene silencing and nucleosome reassembly	positive genetic	nucleosome reassembly	chromatin
				SIR3	Silencing protein that interacts with histone H3 and H4 tails, required for spreading of silenced chromatin; recruited to chromatin by RAP1	protein-protein	spreading of silenced chromatin; recruited to chromatin by RAP1	chromatin
				SWI3	subunit of SWI/SNF chromatin remodeling complex	positive genetic	SWI/SNF chromatin remodeling complex	chromatin
				SNF5	subunit of SWI/SNF chromatin remodeling complex	positive genetic	SWI/SNF chromatin remodeling complex	chromatin
				SNF6	subunit of SWI/SNF chromatin remodeling complex	protein-protein	SWI/SNF chromatin remodeling complex	chromatin
				SNF2	subunit of SWI/SNF chromatin remodeling complex	protein-protein	SWI/SNF chromatin remodeling complex	chromatin
				RIS1	member of the SWI/SNF family of DNA-dependent ATPbases	negative genetic	SWI/SNF family of DNA-dependent ATPbases	chromatin
				SPT2	protein involved in negative regulation of transcriotion, exhibits regulated interaction with both histones and SWI-SNF components	negative genetic	SWI-SNF chromatin remodeling complex	chromatin
				VPS72	SWR1 complex, exchanges histone variant H2AZ (Htz1p) for chromatin-bound histone H2A	negative genetic	exchanges histone variant H2AZ (Htz1p) for chromatin-bound histone H2A	H2AZ
				VPS71	SWR1 complex, exchanges histone variant H2AZ (Htz1p) for chromatin-bound histone H2A	negative genetic	exchanges histone variant H2AZ (Htz1p) for chromatin-bound histone H2A	H2AZ
				SWR1	SWR1 complex, exchanges histone variant H2AZ (Htz1p) for chromatin-bound histone H2A	negative genetic	exchanges histone variant H2AZ (Htz1p) for chromatin-bound histone H2A	H2AZ
				SWC3	SWR1 complex, exchanges histone variant H2AZ (Htz1p) for chromatin-bound histone H2A	negative genetic	exchanges histone variant H2AZ (Htz1p) for chromatin-bound histone H2A	H2AZ
				ARP6	SWR1 complex, exchanges histone variant H2AZ (Htz1p) for chromatin-bound histone H2A	negative genetic	exchanges histone variant H2AZ (Htz1p) for chromatin-bound histone H2A	H2AZ
				SWC5	component of the SWR1 complex, exchanges histone variant H2AZ for chromatin-bound histone H2A	negative genetic	exchanges histone variant H2AZ for chromatin-bound histone H2A	H2AZ
				HTZ1	Histone variant H2AZ, exchanged for histone H2A in nucleosomes by the SWR1 complex,	negative genetic	Histone variant H2AZ	H2AZ
				SAS5	subunit of SAS complex, which acetylates free histones and nucleosomes	negative genetic	histone acetylates	HAT
				SAS4	subunit of SAS complex, which acetylates free histones and nucleosomes, required for the HAT activity of SAS2p	negative genetic	histone acetylates	HAT
				EAF3	ESA1p-associated factor, nonessential component of the NuA4 acetyltransferase complex	negative genetic	histone acetyltransferase	HAT
				HPA2	Tetrameric histone acetyltransferase with similarity to GCN5p, acetylates histones H3 and H4 in vitro	negative genetic	histone acetyltransferase	HAT
				TAF1	TFIID subunit, has histone acetyltransferase activity	protein-protein	histone acetyltransferase	HAT
				ELP3	subunit of elongator complex, exhibits histone acetyltransferase activity	negative genetic	histone acetyltransferase	HAT
				SGF73	73 kDa subunit of SAGA histone acetyltransferase complex,	positive genetic	histone acetyltransferase	HAT
				RTT109	histone acetyltransferase, acetylates H3-k56	negative genetic	histone acetyltransferase,	HAT
				VPS75	NAP family histone chaperone, binds to histone acetyltransferse RTT109,	negative genetic	histone acetyltransferse	HAT
				UME6	forms complex with Sin3p-Rpd3p	negative genetic	forms complex with Sin3p-Rpd3p	HDAT
				RPD3	histone deacetylase	protein-protein	histone deacetylase	HDAT
				SET3	Defining member of the SET3 histone deacetylase complex	negative genetic	histone deacetylase complex	HDAT
				SIN3	subunit of the Sin3p-Rpd3p histone deacetylase complex	protein-protein	histone deacetylase complex	HDAT
				SDS3	component of the Rpd3p/Sin3p deacetylase complex	protein-protein	histone deacetylase complex	HDAT
				RCO1	essential subunit of the histone deacetylase RPD3s complex	negative genetic	histone deacetylase RPD3s complex	HDAT
				RXT3	subunit of the RPD3L complex, involved in histone deacetylation	negative genetic	histone deacetylation	HDAT
				LEO1	component of the Paf1 complex, is involved in histone methylation	positive genetic	histone methylation	HME
				SET2	Histone methyltransferase	negative genetic	Histone methyltransferase	HME
				BRE2	subunit of COMPASS (set1C) complex, which methylates histone H3 on lysine 4	positive genetic	methylates histone H3 on lysine 4	HME
				SDC1	subunit of COMPASS (set1C) complex, which methylates histone H3 on lysine 4	protein-protein	methylates histone H3 on lysine 4	HME
				BRE1	E3 ubiquitin ligase for Rad6p, required for the ubiquitination of histone H2B, recruitment of Rad6p to promoter chromatin and subsequent methylation of histone H3 on (K4 and K79).	positive genetic	methylation of histone H3 on (K4 and K79)	HME
				FHL1	transcription activator	protein-protein

## Sheet: Cluster2 - HIR1
TF	SGD TF function		protein-protein interactions extracted from Biogrid
HIR1	Subunit of the HIR complex, a nucleosome assembly complex involved in regulation of histone gene transcription; contributes to nucleosome formation, heterochromatic gene silencing	chromatin	TF name	TF function	interaction with HIR1	feature	histone modification
			ASF1	Nucleosome assembly factor, involved in chromatin assembly and disassembly, anti-silencing protein that causes derepression of silent loci when overexpressed	protein-protein	chromatin assembly and disassembly	chromatin
			HIR2	recruits Swi-Snf complexes to histone gene promoters; promotes heterochromatic gene silencing with Asf1p	protein-protein	recruits SWI-SNF complexes	chromatin
			RLF2	involved in the maintenance of transcriptionally silent chromatin	negative genetic	Chromatin assembly complex	chromatin
			HPC2	regulation of histone gene transcription, a complex that allows RNA Pol II to elongate through nucleosomes	positive genetic	allows RNA Pil II to elongate through nucleosome	chromatin
			CAC2	Component of the chromatin assembly complex (with Rlf2p and Msi1p) that assembles newly synthesized histones onto recently replicated DNA	negative genetic	Chromatin assembly complex	chromatin
			HIR1	Non-essential transcriptional corepressor involved in the cell cycle-regulated transcription of histone H2A, H2B, H3 and H4 genes; contributes to nucleosome formation, heterochromatic gene silencing, and formation of functional kinetochores	protein-protein	nucleosome formation	chromatin
			ELF1	Transcription elongation factor that contains a conserved zinc finger domain; implicated in the maintenance of proper chromatin structure in actively transcribed regions;	negative genetic	maintenance of proper chromatin structure in actively transcribed regions.	chromatin
			MSI1	Subunit of chromatin assembly factor I (CAF-1),	negative genetic	chromatin assembly Factor I	chromatin
			POB3	Subunit of the heterodimeric FACT complex (Spt16p-Pob3p), which facilitates RNA Pol II transcription elongation through nucleosomes by destabilizing and then reassembling nucleosome structure	negative genetic	allows RNA Pil II to elongate through nucleosome by destabilizing and then reassembling nucleosome structure	chromatin
			SPT2	Protein involved in negative regulation of transcription; required for RNA polyadenylation; exhibits regulated interactions with both histones and SWI-SNF components	negative genetic	interacts with histone and SWI-SNF complexes	chromatin
			HHT2	One of two identical histone H3 proteins (see also HHT1); core histone required for chromatin assembly, involved in heterochromatin-mediated telomeric and HM silencing; regulated by acetylation, methylation, and mitotic phosphorylation	negative genetic	chromatin assembly, regulated by acetylation, methylation.	chromatin
			ARP8	Nuclear actin-related protein involved in chromatin remodeling, component of chromatin-remodeling enzyme complexes	negative genetic	involved in chromatin remodelling	chromatin
			IES2	Protein that associates with the INO80 chromatin remodeling complex under low-salt conditions	negative genetic	assocates with INO80 chromatin remodeling complex	chromatin
			HHT1	One of two identical histone H3 proteins (see also HHT2); core histone required for chromatin assembly, involved in heterochromatin-mediated telomeric and HM silencing; regulated by acetylation, methylation, and mitotic phosphorylation	protein-protein	chromatin assembly, regulated by acetylation, methylation.	chromatin
			HIR3	Transcriptional corepressor involved in the cell cycle-regulated transcription of histone genes HTA1, HTB1, HHT1, and HHT2; involved in position-dependent gene silencing and nucleosome reassembly	protein-protein	involved in nucleosome reassembly	chromatin
			SWI3	Subunit of the SWI/SNF chromatin remodeling complex, which regulates transcription by remodeling chromosomes; required for transcription of many genes, including ADH1, ADH2, GAL1, HO, INO1 and SUC2	protein-protein	subunit of SWI-SNF chromatin remodeling complex	chromatin
			SNF2	Catalytic subunit of the SWI/SNF chromatin remodeling complex involved in transcriptional regulation	protein-protein	catalytic subunit of SWI-SNF chromatin remodeling complex	chromatin
			SNF5	Subunit of the SWI/SNF chromatin remodeling complex involved in transcriptional regulation	protein-protein	subunit of SWI-SNF chromatin remodeling complex	chromatin
			HHF1	One of two identical histone H4 proteins (see also HHF2); core histone required for chromatin assembly and chromosome function;	protein-protein	core histone required for chromatin assembly	chromatin
			HTA1	One of two nearly identical (see also HTA2) histone H2A subtypes; core histone required for chromatin assembly and chromosome function; DNA damage-dependent phosphorylation by Mec1p facilitates DNA repair; acetylated by Nat4p	protein-protein	core histone required for chromatin assembly, acetylated by Nat4p	chromatin
			IES6	Protein that associates with the INO80 chromatin remodeling complex under low-salt conditions	protein-protein	associates with INO80 chromatin remodeling complex	chromatin
			YAF9	Subunit of both the NuA4 histone H4 acetyltransferase complex and the SWR1 complex	protein-protein	subunit of both NuA4 histone H4 acetyltransferase complex and SWR1 complex	HAT
			SPT16	Subunit of the heterodimeric FACT complex (Spt16p-Pob3p), facilitates RNA Polymerase II transcription elongation through nucleosomes by destabilizing and then reassembling nucleosome structure	protein-protein	allows RNA Pil II to elongate through nucleosome by destabilizing and then reassembling nucleosome structure	chromatin
			ARP4	Nuclear actin-related protein involved in chromatin remodeling, component of chromatin-remodeling enzyme complexes	protein-protein	involved in chromatin remodelling	chromatin
			IES3	Subunit of the INO80 chromatin remodeling complex	negative genetic	Subunit of INO80 chromatin remodeling compelx	chromatin
			IES5	Protein that associates with the INO80 chromatin remodeling complex under low-salt conditions	negative genetic	associates with INO80 chromatin remodeling complex	chromatin
			RTT109	Histone acetyltransferase critical for cell survival in the presence of DNA damage during S phase, acetylates H3-K56; plays a role in regulation of Ty1 transposition	protein-protein	Histeon acetyltransferase, acetylates H3-K56	HAT
			SAS2	Histone acetyltransferase (HAT) catalytic subunit of the SAS complex (Sas2p-Sas4p-Sas5p), which acetylates free histones and nucleosomes and regulates transcriptional silencing	protein-protein	Histone acetyltransferase cataltyic subunit of the SAS complex	HAT
			ESA1	Histone acetyltransferase catalytic subunit of the native multisubunit complex (NuA4) that acetylates four conserved internal lysines of histone H4 N-terminal tail	protein-protein	Histone acetyltransferase cataltyic subunit of the native multisubunit complex (NuA4) that acetylates H4 lysines	HAT
			HFI1	Adaptor protein required for structural integrity of the SAGA complex, a histone acetyltransferase-coactivator complex that is involved in global regulation of gene expression through acetylation and transcription functions	negative genetic	histone acetyltransferase-coactivator complex	HAT
			YDR049W	Zinc finger protein; putative transcription factor that may interact with proteins involved in histone acetylation or deacetylation; may be involved in altering acetylation on histone lysines	negative genetic	involved in altering acetylation on histone lysines	HAT/HDAT
			CDC73	Constituent of Paf1 complex with RNA polymerase II, Paf1p, Hpr1p, Ctr9, Leo1, Rtf1 and Ccr4p, distinct from Srb-containing Pol II complexes; required for expression of certain genes, modification of some histones	negative genetic	required for some histone modification	histone modification
			LEO1	Component of the Paf1 complex, which associates with RNA polymerase II and is involved in histone methylation	negative genetic	involved in histone methylation	HME
			SWD1	Subunit of the COMPASS (Set1C) complex, which methylates histone H3 on lysine 4 and is required in transcriptional silencing near telomeres	protein-protein	subunit of the COMPASS (Set1C) complex, metylates H3K4	HME
